# Supplementary material for: Effects on Steroid 5-Alpha Reductase Gene Expression of Thai Rice Bran Extracts and Molecular Dynamics Study on SRD5A2
Source: Biology (Basel). 2021 Apr 11;10(4):319. doi: 10.3390/biology10040319 (PMC8070419; doi:10.3390/biology10040319)
Supplement: Supplementary file 1 [file biology-10-00319-s001.zip]

Archive with 16 entries (14 files):
- biology-1158711 supplementary materials/
- __MACOSX/._biology-1158711 supplementary materials
- biology-1158711 supplementary materials/.DS_Store
- __MACOSX/biology-1158711 supplementary materials/._.DS_Store
- biology-1158711 supplementary materials/PBD of docked protein-ligand complex/
- __MACOSX/biology-1158711 supplementary materials/._PBD of docked protein-ligand complex
- biology-1158711 supplementary materials/biology-1158711 revised supplementary.docx
- __MACOSX/biology-1158711 supplementary materials/._biology-1158711 revised supplementary.docx
- biology-1158711 supplementary materials/PBD of docked protein-ligand complex/1.PBD of docked SRD5A2-finasteride complex.pdb
- __MACOSX/biology-1158711 supplementary materials/PBD of docked protein-ligand complex/._1.PBD of docked SRD5A2-finasteride complex.pdb
- biology-1158711 supplementary materials/PBD of docked protein-ligand complex/3.PBD of docked SRD5A2-betatocopherol complex.pdb
- __MACOSX/biology-1158711 supplementary materials/PBD of docked protein-ligand complex/._3.PBD of docked SRD5A2-betatocopherol complex.pdb
- biology-1158711 supplementary materials/PBD of docked protein-ligand complex/2.PBD of docked SRD5A2-alphatocopherol complex.pdb
- __MACOSX/biology-1158711 supplementary materials/PBD of docked protein-ligand complex/._2.PBD of docked SRD5A2-alphatocopherol complex.pdb
- biology-1158711 supplementary materials/PBD of docked protein-ligand complex/4.PBD of docked SRD5A2-gammatocopherol complex.pdb
- __MACOSX/biology-1158711 supplementary materials/PBD of docked protein-ligand complex/._4.PBD of docked SRD5A2-gammatocopherol complex.pdb
