# Supplementary material for: Effects on Steroid 5-Alpha Reductase Gene Expression of Thai Rice Bran Extracts and Molecular Dynamics Study on SRD5A2
Source: Biology (Basel). 2021 Apr 11;10(4):319. doi: 10.3390/biology10040319 (PMC8070419; doi:10.3390/biology10040319)
Supplement: Supplementary file 1 [file biology-10-00319-s001.zip › biology-1158711 supplementary materials/PBD of docked protein-ligand complex/3.PBD of docked SRD5A2-betatocopherol complex.pdb]

REMARK   Accelrys Discovery Studio PDB file
REMARK   Created:  Tue Oct 20 16:16:02 SE Asia Standard Time 2020
MODEL        1
ATOM      1  N   CYS A   5     -10.369  11.444  11.526  1.00126.60           N1+
ATOM      2  HT2 CYS A   5     -10.834  12.159  10.880  1.00125.08           H  
ATOM      3  HT1 CYS A   5     -10.098  10.577  10.961  1.00125.08           H  
ATOM      4  HT3 CYS A   5      -9.491  11.875  11.960  1.00125.08           H  
ATOM      5  CA  CYS A   5     -11.300  11.065  12.584  1.00120.35           C  
ATOM      6  CB  CYS A   5     -12.592  10.504  11.985  1.00117.53           C  
ATOM      7  SG  CYS A   5     -13.789   9.908  13.211  1.00152.38           S  
ATOM      8  C   CYS A   5     -10.687  10.043  13.539  1.00117.41           C  
ATOM      9  O   CYS A   5     -10.631   8.853  13.234  1.00116.19           O  
ATOM     10  HA  CYS A   5     -11.549  11.959  13.155  1.00125.08           H  
ATOM     11  HB1 CYS A   5     -13.067  11.292  11.400  1.00125.08           H  
ATOM     12  HB2 CYS A   5     -12.331   9.672  11.331  1.00125.08           H  
ATOM     13  N   GLN A   6     -10.228  10.512  14.695  1.00117.44           N  
ATOM     14  HN  GLN A   6     -10.277  11.563  14.890  1.00123.34           H  
ATOM     15  CA  GLN A   6      -9.658   9.625  15.707  1.00116.56           C  
ATOM     16  CB  GLN A   6      -8.943  10.433  16.793  1.00120.89           C  
ATOM     17  CG  GLN A   6      -7.674  11.123  16.324  1.00129.61           C  
ATOM     18  CD  GLN A   6      -7.020  11.941  17.421  1.00134.79           C  
ATOM     19  OE1 GLN A   6      -7.641  12.241  18.441  1.00133.70           O  
ATOM     20  NE2 GLN A   6      -5.760  12.303  17.218  1.00141.07           N  
ATOM     21 1HE2 GLN A   6      -5.260  12.017  16.317  1.00123.34           H  
ATOM     22 2HE2 GLN A   6      -5.244  12.882  17.956  1.00123.34           H  
ATOM     23  C   GLN A   6     -10.739   8.748  16.330  1.00110.39           C  
ATOM     24  O   GLN A   6     -11.698   9.251  16.911  1.00105.65           O  
ATOM     25  HA  GLN A   6      -8.927   8.977  15.223  1.00123.34           H  
ATOM     26  HB1 GLN A   6      -9.630  11.195  17.160  1.00123.34           H  
ATOM     27  HB2 GLN A   6      -8.683   9.756  17.607  1.00123.34           H  
ATOM     28  HG1 GLN A   6      -6.968  10.365  15.985  1.00123.34           H  
ATOM     29  HG2 GLN A   6      -7.922  11.785  15.495  1.00123.34           H  
ATOM     30  N   GLN A   7     -10.576   7.433  16.209  1.00112.60           N  
ATOM     31  HN  GLN A   7      -9.687   7.056  15.748  1.00109.73           H  
ATOM     32  CA  GLN A   7     -11.584   6.493  16.692  1.00110.56           C  
ATOM     33  CB  GLN A   7     -11.593   5.234  15.820  1.00112.82           C  
ATOM     34  C   GLN A   7     -11.378   6.105  18.156  1.00107.41           C  
ATOM     35  O   GLN A   7     -12.278   5.556  18.786  1.00105.25           O  
ATOM     36  HA  GLN A   7     -12.560   6.971  16.604  1.00109.73           H  
ATOM     37  HB1 GLN A   7     -12.348   4.541  16.190  1.00109.73           H  
ATOM     38  HB2 GLN A   7     -10.613   4.758  15.859  1.00109.73           H  
ATOM     39  HB3 GLN A   7     -11.824   5.506  14.790  1.00109.73           H  
ATOM     40  N   SER A   8     -10.195   6.388  18.695  1.00107.59           N  
ATOM     41  HN  SER A   8      -9.453   6.878  18.101  1.00110.05           H  
ATOM     42  CA  SER A   8      -9.889   6.043  20.084  1.00107.96           C  
ATOM     43  CB  SER A   8      -8.375   6.098  20.328  1.00116.76           C  
ATOM     44  OG  SER A   8      -7.694   5.138  19.542  1.00125.74           O  
ATOM     45  HG  SER A   8      -8.037   4.177  19.787  1.00110.05           H  
ATOM     46  C   SER A   8     -10.615   6.922  21.116  1.00102.50           C  
ATOM     47  O   SER A   8     -11.153   6.396  22.091  1.00 99.77           O  
ATOM     48  HA  SER A   8     -10.210   5.014  20.245  1.00110.05           H  
ATOM     49  HB1 SER A   8      -8.009   7.092  20.070  1.00110.05           H  
ATOM     50  HB2 SER A   8      -8.177   5.899  21.381  1.00110.05           H  
ATOM     51  N   PRO A   9     -10.630   8.259  20.925  1.00104.66           N  
ATOM     52  CD  PRO A   9      -9.862   9.127  20.012  1.00109.92           C  
ATOM     53  CA  PRO A   9     -11.394   9.052  21.896  1.00102.71           C  
ATOM     54  CB  PRO A   9     -11.095  10.499  21.480  1.00106.75           C  
ATOM     55  CG  PRO A   9      -9.807  10.424  20.752  1.00111.70           C  
ATOM     56  C   PRO A   9     -12.900   8.777  21.849  1.00 95.78           C  
ATOM     57  O   PRO A   9     -13.585   8.957  22.855  1.00 93.65           O  
ATOM     58  HD1 PRO A   9     -10.374   9.242  19.057  1.00103.60           H  
ATOM     59  HD2 PRO A   9      -8.861   8.730  19.843  1.00103.60           H  
ATOM     60  HA  PRO A   9     -11.016   8.870  22.902  1.00103.60           H  
ATOM     61  HB1 PRO A   9     -11.882  10.882  20.830  1.00103.60           H  
ATOM     62  HB2 PRO A   9     -11.004  11.140  22.357  1.00103.60           H  
ATOM     63  HG1 PRO A   9      -9.709  11.258  20.057  1.00103.60           H  
ATOM     64  HG2 PRO A   9      -8.970  10.432  21.450  1.00103.60           H  
ATOM     65  N   VAL A  10     -13.400   8.345  20.697  1.00 94.41           N  
ATOM     66  HN  VAL A  10     -12.744   8.218  19.861  1.00 88.87           H  
ATOM     67  CA  VAL A  10     -14.817   8.039  20.539  1.00 89.22           C  
ATOM     68  CB  VAL A  10     -15.187   7.836  19.055  1.00 87.44           C  
ATOM     69  CG1 VAL A  10     -16.523   7.118  18.927  1.00 83.23           C  
ATOM     70  CG2 VAL A  10     -15.216   9.173  18.330  1.00 88.53           C  
ATOM     71  C   VAL A  10     -15.222   6.797  21.331  1.00 89.07           C  
ATOM     72  O   VAL A  10     -16.194   6.828  22.088  1.00 90.22           O  
ATOM     73  HA  VAL A  10     -15.391   8.885  20.918  1.00 88.87           H  
ATOM     74  HB  VAL A  10     -14.420   7.214  18.594  1.00 88.87           H  
ATOM     75 1HG1 VAL A  10     -16.765   6.985  17.873  1.00 88.87           H  
ATOM     76 2HG1 VAL A  10     -17.302   7.711  19.406  1.00 88.87           H  
ATOM     77 3HG1 VAL A  10     -16.460   6.143  19.411  1.00 88.87           H  
ATOM     78 1HG2 VAL A  10     -15.478   9.014  17.284  1.00 88.87           H  
ATOM     79 2HG2 VAL A  10     -14.233   9.641  18.390  1.00 88.87           H  
ATOM     80 3HG2 VAL A  10     -15.957   9.823  18.795  1.00 88.87           H  
ATOM     81  N   LEU A  11     -14.474   5.709  21.158  1.00 88.31           N  
ATOM     82  HN  LEU A  11     -13.644   5.749  20.484  1.00 88.33           H  
ATOM     83  CA  LEU A  11     -14.758   4.461  21.865  1.00 86.10           C  
ATOM     84  CB  LEU A  11     -13.810   3.348  21.397  1.00 89.22           C  
ATOM     85  CG  LEU A  11     -14.101   2.699  20.039  1.00 92.61           C  
ATOM     86  CD1 LEU A  11     -12.979   1.755  19.626  1.00 97.13           C  
ATOM     87  CD2 LEU A  11     -15.425   1.958  20.074  1.00 89.94           C  
ATOM     88  C   LEU A  11     -14.652   4.638  23.379  1.00 83.75           C  
ATOM     89  O   LEU A  11     -15.353   3.973  24.142  1.00 79.61           O  
ATOM     90  HA  LEU A  11     -15.779   4.160  21.628  1.00 88.33           H  
ATOM     91  HB1 LEU A  11     -12.807   3.772  21.349  1.00 88.33           H  
ATOM     92  HB2 LEU A  11     -13.836   2.559  22.149  1.00 88.33           H  
ATOM     93  HG  LEU A  11     -14.173   3.490  19.292  1.00 88.33           H  
ATOM     94 1HD1 LEU A  11     -13.215   1.311  18.659  1.00 88.33           H  
ATOM     95 2HD1 LEU A  11     -12.874   0.967  20.372  1.00 88.33           H  
ATOM     96 3HD1 LEU A  11     -12.045   2.311  19.551  1.00 88.33           H  
ATOM     97 1HD2 LEU A  11     -15.614   1.504  19.101  1.00 88.33           H  
ATOM     98 2HD2 LEU A  11     -16.227   2.657  20.310  1.00 88.33           H  
ATOM     99 3HD2 LEU A  11     -15.386   1.180  20.836  1.00 88.33           H  
ATOM    100  N   ALA A  12     -13.779   5.545  23.808  1.00 86.84           N  
ATOM    101  HN  ALA A  12     -13.212   6.101  23.091  1.00 87.31           H  
ATOM    102  CA  ALA A  12     -13.574   5.802  25.228  1.00 87.49           C  
ATOM    103  CB  ALA A  12     -12.264   6.541  25.443  1.00 92.30           C  
ATOM    104  C   ALA A  12     -14.733   6.591  25.830  1.00 85.28           C  
ATOM    105  O   ALA A  12     -15.124   6.359  26.974  1.00 84.64           O  
ATOM    106  HA  ALA A  12     -13.512   4.843  25.742  1.00 87.31           H  
ATOM    107  HB1 ALA A  12     -12.122   6.727  26.507  1.00 87.31           H  
ATOM    108  HB2 ALA A  12     -12.290   7.491  24.909  1.00 87.31           H  
ATOM    109  HB3 ALA A  12     -11.439   5.936  25.067  1.00 87.31           H  
ATOM    110  N   GLY A  13     -15.275   7.527  25.058  1.00 84.39           N  
ATOM    111  HN  GLY A  13     -14.878   7.689  24.078  1.00 82.45           H  
ATOM    112  CA  GLY A  13     -16.391   8.336  25.512  1.00 83.53           C  
ATOM    113  C   GLY A  13     -17.638   7.497  25.709  1.00 81.76           C  
ATOM    114  O   GLY A  13     -18.379   7.676  26.676  1.00 80.11           O  
ATOM    115  HA1 GLY A  13     -16.126   8.806  26.459  1.00 82.45           H  
ATOM    116  HA2 GLY A  13     -16.596   9.107  24.769  1.00 82.45           H  
ATOM    117  N   SER A  14     -17.860   6.571  24.783  1.00 83.93           N  
ATOM    118  HN  SER A  14     -17.185   6.493  23.956  1.00 82.02           H  
ATOM    119  CA  SER A  14     -18.993   5.658  24.857  1.00 82.61           C  
ATOM    120  CB  SER A  14     -19.166   4.913  23.533  1.00 84.51           C  
ATOM    121  OG  SER A  14     -19.247   5.816  22.442  1.00 85.26           O  
ATOM    122  HG  SER A  14     -20.069   6.455  22.577  1.00 82.02           H  
ATOM    123  C   SER A  14     -18.816   4.665  25.998  1.00 78.84           C  
ATOM    124  O   SER A  14     -19.788   4.170  26.561  1.00 76.94           O  
ATOM    125  HA  SER A  14     -19.894   6.242  25.045  1.00 82.02           H  
ATOM    126  HB1 SER A  14     -18.313   4.251  23.384  1.00 82.02           H  
ATOM    127  HB2 SER A  14     -20.082   4.323  23.574  1.00 82.02           H  
ATOM    128  N   ALA A  15     -17.562   4.376  26.329  1.00 79.22           N  
ATOM    129  HN  ALA A  15     -16.761   4.837  25.790  1.00 79.11           H  
ATOM    130  CA  ALA A  15     -17.250   3.448  27.407  1.00 78.94           C  
ATOM    131  CB  ALA A  15     -15.784   3.055  27.361  1.00 80.34           C  
ATOM    132  C   ALA A  15     -17.599   4.055  28.762  1.00 78.82           C  
ATOM    133  O   ALA A  15     -18.319   3.443  29.551  1.00 78.23           O  
ATOM    134  HA  ALA A  15     -17.850   2.549  27.270  1.00 79.11           H  
ATOM    135  HB1 ALA A  15     -15.568   2.361  28.173  1.00 79.11           H  
ATOM    136  HB2 ALA A  15     -15.165   3.946  27.470  1.00 79.11           H  
ATOM    137  HB3 ALA A  15     -15.566   2.576  26.407  1.00 79.11           H  
ATOM    138  N   THR A  16     -17.088   5.256  29.025  1.00 78.09           N  
ATOM    139  HN  THR A  16     -16.456   5.724  28.300  1.00 76.95           H  
ATOM    140  CA  THR A  16     -17.369   5.949  30.278  1.00 77.37           C  
ATOM    141  CB  THR A  16     -16.645   7.310  30.366  1.00 77.67           C  
ATOM    142  OG1 THR A  16     -17.020   8.127  29.251  1.00 76.91           O  
ATOM    143  HG1 THR A  16     -16.749   7.645  28.358  1.00 76.95           H  
ATOM    144  CG2 THR A  16     -15.135   7.124  30.372  1.00 79.70           C  
ATOM    145  C   THR A  16     -18.865   6.172  30.429  1.00 74.56           C  
ATOM    146  O   THR A  16     -19.429   5.967  31.501  1.00 74.38           O  
ATOM    147  HA  THR A  16     -17.028   5.323  31.103  1.00 76.95           H  
ATOM    148  HB  THR A  16     -16.943   7.810  31.287  1.00 76.95           H  
ATOM    149 1HG2 THR A  16     -14.649   8.097  30.435  1.00 76.95           H  
ATOM    150 2HG2 THR A  16     -14.827   6.623  29.455  1.00 76.95           H  
ATOM    151 3HG2 THR A  16     -14.846   6.518  31.231  1.00 76.95           H  
ATOM    152  N   LEU A  17     -19.496   6.577  29.333  1.00 73.28           N  
ATOM    153  HN  LEU A  17     -18.925   6.721  28.440  1.00 68.42           H  
ATOM    154  CA  LEU A  17     -20.930   6.833  29.290  1.00 69.11           C  
ATOM    155  CB  LEU A  17     -21.320   7.327  27.896  1.00 66.83           C  
ATOM    156  CG  LEU A  17     -22.694   7.948  27.667  1.00 64.72           C  
ATOM    157  CD1 LEU A  17     -23.037   8.914  28.781  1.00 65.28           C  
ATOM    158  CD2 LEU A  17     -22.696   8.663  26.327  1.00 65.22           C  
ATOM    159  C   LEU A  17     -21.729   5.586  29.660  1.00 70.45           C  
ATOM    160  O   LEU A  17     -22.832   5.679  30.202  1.00 72.49           O  
ATOM    161  HA  LEU A  17     -21.162   7.617  30.011  1.00 68.42           H  
ATOM    162  HB1 LEU A  17     -20.583   8.078  27.610  1.00 68.42           H  
ATOM    163  HB2 LEU A  17     -21.246   6.471  27.226  1.00 68.42           H  
ATOM    164  HG  LEU A  17     -23.441   7.155  27.645  1.00 68.42           H  
ATOM    165 1HD1 LEU A  17     -24.021   9.346  28.598  1.00 68.42           H  
ATOM    166 2HD1 LEU A  17     -22.292   9.709  28.815  1.00 68.42           H  
ATOM    167 3HD1 LEU A  17     -23.045   8.383  29.733  1.00 68.42           H  
ATOM    168 1HD2 LEU A  17     -23.675   9.110  26.155  1.00 68.42           H  
ATOM    169 2HD2 LEU A  17     -22.479   7.948  25.533  1.00 68.42           H  
ATOM    170 3HD2 LEU A  17     -21.936   9.444  26.330  1.00 68.42           H  
ATOM    171  N   VAL A  18     -21.162   4.421  29.368  1.00 69.39           N  
ATOM    172  HN  VAL A  18     -20.226   4.416  28.849  1.00 67.69           H  
ATOM    173  CA  VAL A  18     -21.774   3.147  29.731  1.00 68.27           C  
ATOM    174  CB  VAL A  18     -21.351   2.020  28.764  1.00 65.86           C  
ATOM    175  CG1 VAL A  18     -21.523   0.650  29.409  1.00 65.81           C  
ATOM    176  CG2 VAL A  18     -22.142   2.111  27.473  1.00 63.65           C  
ATOM    177  C   VAL A  18     -21.396   2.767  31.155  1.00 68.61           C  
ATOM    178  O   VAL A  18     -22.234   2.316  31.935  1.00 72.24           O  
ATOM    179  HA  VAL A  18     -22.857   3.257  29.679  1.00 67.69           H  
ATOM    180  HB  VAL A  18     -20.296   2.154  28.526  1.00 67.69           H  
ATOM    181 1HG1 VAL A  18     -21.218  -0.124  28.705  1.00 67.69           H  
ATOM    182 2HG1 VAL A  18     -22.569   0.503  29.678  1.00 67.69           H  
ATOM    183 3HG1 VAL A  18     -20.906   0.590  30.305  1.00 67.69           H  
ATOM    184 1HG2 VAL A  18     -21.834   1.311  26.800  1.00 67.69           H  
ATOM    185 2HG2 VAL A  18     -21.956   3.075  26.999  1.00 67.69           H  
ATOM    186 3HG2 VAL A  18     -23.206   2.013  27.690  1.00 67.69           H  
ATOM    187  N   ALA A  19     -20.125   2.963  31.486  1.00 68.27           N  
ATOM    188  HN  ALA A  19     -19.447   3.334  30.746  1.00 68.06           H  
ATOM    189  CA  ALA A  19     -19.625   2.687  32.826  1.00 67.61           C  
ATOM    190  CB  ALA A  19     -18.124   2.917  32.896  1.00 67.67           C  
ATOM    191  C   ALA A  19     -20.343   3.554  33.851  1.00 68.73           C  
ATOM    192  O   ALA A  19     -20.607   3.112  34.969  1.00 68.00           O  
ATOM    193  HA  ALA A  19     -19.824   1.641  33.059  1.00 68.06           H  
ATOM    194  HB1 ALA A  19     -17.770   2.705  33.905  1.00 68.06           H  
ATOM    195  HB2 ALA A  19     -17.903   3.954  32.644  1.00 68.06           H  
ATOM    196  HB3 ALA A  19     -17.621   2.257  32.189  1.00 68.06           H  
ATOM    197  N   LEU A  20     -20.655   4.789  33.469  1.00 67.74           N  
ATOM    198  HN  LEU A  20     -20.336   5.142  32.511  1.00 67.84           H  
ATOM    199  CA  LEU A  20     -21.422   5.667  34.339  1.00 68.40           C  
ATOM    200  CB  LEU A  20     -21.593   7.055  33.720  1.00 64.72           C  
ATOM    201  CG  LEU A  20     -20.362   7.964  33.677  1.00 64.81           C  
ATOM    202  CD1 LEU A  20     -20.734   9.323  33.111  1.00 63.93           C  
ATOM    203  CD2 LEU A  20     -19.722   8.100  35.051  1.00 66.48           C  
ATOM    204  C   LEU A  20     -22.773   5.035  34.611  1.00 70.49           C  
ATOM    205  O   LEU A  20     -23.214   4.967  35.757  1.00 76.14           O  
ATOM    206  HA  LEU A  20     -20.890   5.771  35.285  1.00 67.84           H  
ATOM    207  HB1 LEU A  20     -21.932   6.916  32.694  1.00 67.84           H  
ATOM    208  HB2 LEU A  20     -22.363   7.575  34.290  1.00 67.84           H  
ATOM    209  HG  LEU A  20     -19.631   7.509  33.008  1.00 67.84           H  
ATOM    210 1HD1 LEU A  20     -19.850   9.961  33.085  1.00 67.84           H  
ATOM    211 2HD1 LEU A  20     -21.495   9.783  33.741  1.00 67.84           H  
ATOM    212 3HD1 LEU A  20     -21.123   9.202  32.100  1.00 67.84           H  
ATOM    213 1HD2 LEU A  20     -18.851   8.752  34.984  1.00 67.84           H  
ATOM    214 2HD2 LEU A  20     -19.413   7.117  35.407  1.00 67.84           H  
ATOM    215 3HD2 LEU A  20     -20.443   8.528  35.747  1.00 67.84           H  
ATOM    216  N   GLY A  21     -23.418   4.566  33.546  1.00 67.93           N  
ATOM    217  HN  GLY A  21     -22.976   4.683  32.579  1.00 67.78           H  
ATOM    218  CA  GLY A  21     -24.703   3.899  33.657  1.00 66.73           C  
ATOM    219  C   GLY A  21     -24.645   2.718  34.606  1.00 67.92           C  
ATOM    220  O   GLY A  21     -25.548   2.512  35.418  1.00 68.52           O  
ATOM    221  HA1 GLY A  21     -25.440   4.612  34.026  1.00 67.78           H  
ATOM    222  HA2 GLY A  21     -25.003   3.544  32.671  1.00 67.78           H  
ATOM    223  N   ALA A  22     -23.568   1.946  34.511  1.00 68.63           N  
ATOM    224  HN  ALA A  22     -22.824   2.172  33.777  1.00 71.62           H  
ATOM    225  CA  ALA A  22     -23.382   0.799  35.386  1.00 71.11           C  
ATOM    226  CB  ALA A  22     -22.231  -0.066  34.892  1.00 72.10           C  
ATOM    227  C   ALA A  22     -23.132   1.256  36.818  1.00 72.30           C  
ATOM    228  O   ALA A  22     -23.594   0.632  37.772  1.00 73.95           O  
ATOM    229  HA  ALA A  22     -24.294   0.202  35.369  1.00 71.62           H  
ATOM    230  HB1 ALA A  22     -22.106  -0.920  35.558  1.00 71.62           H  
ATOM    231  HB2 ALA A  22     -21.313   0.522  34.879  1.00 71.62           H  
ATOM    232  HB3 ALA A  22     -22.449  -0.421  33.885  1.00 71.62           H  
ATOM    233  N   LEU A  23     -22.399   2.357  36.958  1.00 70.84           N  
ATOM    234  HN  LEU A  23     -22.054   2.866  36.082  1.00 69.89           H  
ATOM    235  CA  LEU A  23     -22.052   2.890  38.269  1.00 70.82           C  
ATOM    236  CB  LEU A  23     -21.060   4.047  38.132  1.00 67.25           C  
ATOM    237  CG  LEU A  23     -20.388   4.484  39.433  1.00 67.09           C  
ATOM    238  CD1 LEU A  23     -19.450   3.396  39.934  1.00 66.87           C  
ATOM    239  CD2 LEU A  23     -19.649   5.796  39.244  1.00 67.57           C  
ATOM    240  C   LEU A  23     -23.294   3.356  39.021  1.00 72.93           C  
ATOM    241  O   LEU A  23     -23.411   3.154  40.231  1.00 75.74           O  
ATOM    242  HA  LEU A  23     -21.577   2.097  38.847  1.00 69.89           H  
ATOM    243  HB1 LEU A  23     -20.279   3.741  37.435  1.00 69.89           H  
ATOM    244  HB2 LEU A  23     -21.596   4.904  37.725  1.00 69.89           H  
ATOM    245  HG  LEU A  23     -21.164   4.636  40.183  1.00 69.89           H  
ATOM    246 1HD1 LEU A  23     -18.978   3.721  40.861  1.00 69.89           H  
ATOM    247 2HD1 LEU A  23     -18.682   3.204  39.184  1.00 69.89           H  
ATOM    248 3HD1 LEU A  23     -20.016   2.483  40.116  1.00 69.89           H  
ATOM    249 1HD2 LEU A  23     -19.179   6.087  40.183  1.00 69.89           H  
ATOM    250 2HD2 LEU A  23     -20.353   6.569  38.936  1.00 69.89           H  
ATOM    251 3HD2 LEU A  23     -18.884   5.675  38.477  1.00 69.89           H  
ATOM    252  N   ALA A  24     -24.218   3.977  38.296  1.00 70.49           N  
ATOM    253  HN  ALA A  24     -24.050   4.115  37.249  1.00 71.90           H  
ATOM    254  CA  ALA A  24     -25.455   4.477  38.886  1.00 71.34           C  
ATOM    255  CB  ALA A  24     -26.230   5.300  37.868  1.00 68.77           C  
ATOM    256  C   ALA A  24     -26.317   3.332  39.418  1.00 73.34           C  
ATOM    257  O   ALA A  24     -27.054   3.496  40.392  1.00 75.57           O  
ATOM    258  HA  ALA A  24     -25.196   5.126  39.723  1.00 71.90           H  
ATOM    259  HB1 ALA A  24     -27.151   5.667  38.322  1.00 71.90           H  
ATOM    260  HB2 ALA A  24     -26.473   4.678  37.006  1.00 71.90           H  
ATOM    261  HB3 ALA A  24     -25.623   6.146  37.545  1.00 71.90           H  
ATOM    262  N   LEU A  25     -26.217   2.174  38.778  1.00 73.17           N  
ATOM    263  HN  LEU A  25     -25.584   2.106  37.918  1.00 74.50           H  
ATOM    264  CA  LEU A  25     -26.948   0.994  39.216  1.00 75.42           C  
ATOM    265  CB  LEU A  25     -27.032  -0.028  38.086  1.00 73.33           C  
ATOM    266  CG  LEU A  25     -27.690   0.455  36.796  1.00 71.25           C  
ATOM    267  CD1 LEU A  25     -27.460  -0.559  35.699  1.00 68.53           C  
ATOM    268  CD2 LEU A  25     -29.175   0.695  37.004  1.00 73.06           C  
ATOM    269  C   LEU A  25     -26.293   0.360  40.438  1.00 79.33           C  
ATOM    270  O   LEU A  25     -26.975  -0.185  41.306  1.00 81.88           O  
ATOM    271  HA  LEU A  25     -27.960   1.295  39.485  1.00 74.50           H  
ATOM    272  HB1 LEU A  25     -26.017  -0.343  37.845  1.00 74.50           H  
ATOM    273  HB2 LEU A  25     -27.601  -0.883  38.451  1.00 74.50           H  
ATOM    274  HG  LEU A  25     -27.225   1.396  36.501  1.00 74.50           H  
ATOM    275 1HD1 LEU A  25     -27.930  -0.213  34.779  1.00 74.50           H  
ATOM    276 2HD1 LEU A  25     -27.894  -1.515  35.991  1.00 74.50           H  
ATOM    277 3HD1 LEU A  25     -26.389  -0.681  35.535  1.00 74.50           H  
ATOM    278 1HD2 LEU A  25     -29.622   1.039  36.071  1.00 74.50           H  
ATOM    279 2HD2 LEU A  25     -29.317   1.453  37.775  1.00 74.50           H  
ATOM    280 3HD2 LEU A  25     -29.654  -0.234  37.315  1.00 74.50           H  
ATOM    281  N   TYR A  26     -24.967   0.428  40.497  1.00 80.94           N  
ATOM    282  HN  TYR A  26     -24.436   0.940  39.722  1.00 88.46           H  
ATOM    283  CA  TYR A  26     -24.217  -0.178  41.592  1.00 85.08           C  
ATOM    284  CB  TYR A  26     -22.718  -0.166  41.283  1.00 82.93           C  
ATOM    285  CG  TYR A  26     -21.859  -0.806  42.351  1.00 86.04           C  
ATOM    286  CD1 TYR A  26     -21.682  -2.182  42.396  1.00 86.36           C  
ATOM    287  CE1 TYR A  26     -20.895  -2.772  43.371  1.00 88.88           C  
ATOM    288  CD2 TYR A  26     -21.217  -0.032  43.310  1.00 88.54           C  
ATOM    289  CE2 TYR A  26     -20.429  -0.612  44.288  1.00 91.85           C  
ATOM    290  CZ  TYR A  26     -20.271  -1.982  44.313  1.00 91.80           C  
ATOM    291  OH  TYR A  26     -19.485  -2.559  45.286  1.00 95.61           O  
ATOM    292  HH  TYR A  26     -20.065  -3.223  45.856  1.00 88.46           H  
ATOM    293  C   TYR A  26     -24.496   0.537  42.912  1.00 90.19           C  
ATOM    294  O   TYR A  26     -24.597  -0.099  43.960  1.00 93.27           O  
ATOM    295  HA  TYR A  26     -24.537  -1.215  41.692  1.00 88.46           H  
ATOM    296  HB1 TYR A  26     -22.558  -0.703  40.348  1.00 88.46           H  
ATOM    297  HB2 TYR A  26     -22.402   0.870  41.166  1.00 88.46           H  
ATOM    298  HD1 TYR A  26     -22.171  -2.809  41.651  1.00 88.46           H  
ATOM    299  HE1 TYR A  26     -20.770  -3.855  43.393  1.00 88.46           H  
ATOM    300  HD2 TYR A  26     -21.336   1.051  43.291  1.00 88.46           H  
ATOM    301  HE2 TYR A  26     -19.936   0.010  45.035  1.00 88.46           H  
ATOM    302  N   VAL A  27     -24.624   1.859  42.853  1.00 92.03           N  
ATOM    303  HN  VAL A  27     -24.509   2.353  41.911  1.00 99.37           H  
ATOM    304  CA  VAL A  27     -24.919   2.654  44.040  1.00 98.55           C  
ATOM    305  CB  VAL A  27     -24.750   4.164  43.761  1.00 97.83           C  
ATOM    306  CG1 VAL A  27     -24.948   4.977  45.036  1.00101.44           C  
ATOM    307  CG2 VAL A  27     -23.380   4.441  43.168  1.00 96.23           C  
ATOM    308  C   VAL A  27     -26.338   2.377  44.543  1.00103.05           C  
ATOM    309  O   VAL A  27     -26.608   2.464  45.743  1.00106.49           O  
ATOM    310  HA  VAL A  27     -24.217   2.371  44.824  1.00 99.37           H  
ATOM    311  HB  VAL A  27     -25.507   4.468  43.038  1.00 99.37           H  
ATOM    312 1HG1 VAL A  27     -24.824   6.037  44.815  1.00 99.37           H  
ATOM    313 2HG1 VAL A  27     -24.211   4.673  45.779  1.00 99.37           H  
ATOM    314 3HG1 VAL A  27     -25.951   4.803  45.427  1.00 99.37           H  
ATOM    315 1HG2 VAL A  27     -23.275   5.509  42.977  1.00 99.37           H  
ATOM    316 2HG2 VAL A  27     -23.271   3.892  42.232  1.00 99.37           H  
ATOM    317 3HG2 VAL A  27     -22.609   4.121  43.869  1.00 99.37           H  
ATOM    318  N   ALA A  28     -27.232   2.045  43.609  1.00103.67           N  
ATOM    319  HN  ALA A  28     -26.901   2.001  42.593  1.00106.46           H  
ATOM    320  CA  ALA A  28     -28.641   1.738  43.887  1.00104.57           C  
ATOM    321  CB  ALA A  28     -28.756   0.576  44.877  1.00107.97           C  
ATOM    322  C   ALA A  28     -29.426   2.950  44.396  1.00107.68           C  
ATOM    323  O   ALA A  28     -30.540   3.205  43.937  1.00108.41           O  
ATOM    324  HA  ALA A  28     -29.099   1.419  42.951  1.00106.46           H  
ATOM    325  HB1 ALA A  28     -29.808   0.365  45.069  1.00106.46           H  
ATOM    326  HB2 ALA A  28     -28.263   0.844  45.811  1.00106.46           H  
ATOM    327  HB3 ALA A  28     -28.279  -0.309  44.456  1.00106.46           H  
ATOM    328  N   LYS A  29     -28.852   3.688  45.344  1.00109.61           N  
ATOM    329  HN  LYS A  29     -27.906   3.382  45.740  1.00113.50           H  
ATOM    330  CA  LYS A  29     -29.477   4.904  45.857  1.00110.21           C  
ATOM    331  CB  LYS A  29     -28.729   5.411  47.094  1.00113.37           C  
ATOM    332  CG  LYS A  29     -28.687   4.415  48.243  1.00116.91           C  
ATOM    333  CD  LYS A  29     -27.824   4.925  49.383  1.00118.45           C  
ATOM    334  CE  LYS A  29     -27.730   3.903  50.503  1.00121.38           C  
ATOM    335  NZ  LYS A  29     -26.829   4.358  51.597  1.00123.70           N1+
ATOM    336  HZ1 LYS A  29     -26.791   3.612  52.363  1.00113.50           H  
ATOM    337  HZ2 LYS A  29     -27.201   5.273  52.009  1.00113.50           H  
ATOM    338  HZ3 LYS A  29     -25.846   4.518  51.206  1.00113.50           H  
ATOM    339  C   LYS A  29     -29.515   5.983  44.775  1.00105.02           C  
ATOM    340  O   LYS A  29     -28.598   6.076  43.956  1.00102.84           O  
ATOM    341  HA  LYS A  29     -30.502   4.669  46.146  1.00113.50           H  
ATOM    342  HB1 LYS A  29     -27.704   5.643  46.804  1.00113.50           H  
ATOM    343  HB2 LYS A  29     -29.222   6.318  47.445  1.00113.50           H  
ATOM    344  HG1 LYS A  29     -29.701   4.253  48.610  1.00113.50           H  
ATOM    345  HG2 LYS A  29     -28.276   3.472  47.881  1.00113.50           H  
ATOM    346  HD1 LYS A  29     -26.822   5.131  49.005  1.00113.50           H  
ATOM    347  HD2 LYS A  29     -28.261   5.843  49.776  1.00113.50           H  
ATOM    348  HE1 LYS A  29     -28.726   3.738  50.913  1.00113.50           H  
ATOM    349  HE2 LYS A  29     -27.345   2.968  50.095  1.00113.50           H  
ATOM    350  N   PRO A  30     -30.584   6.799  44.764  1.00104.10           N  
ATOM    351  CD  PRO A  30     -31.718   6.753  45.703  1.00106.10           C  
ATOM    352  CA  PRO A  30     -30.760   7.844  43.746  1.00 99.29           C  
ATOM    353  CB  PRO A  30     -32.099   8.488  44.125  1.00100.65           C  
ATOM    354  CG  PRO A  30     -32.798   7.475  44.963  1.00103.46           C  
ATOM    355  C   PRO A  30     -29.642   8.887  43.761  1.00 98.84           C  
ATOM    356  O   PRO A  30     -28.802   8.878  44.661  1.00100.84           O  
ATOM    357  HD1 PRO A  30     -31.475   7.262  46.636  1.00101.90           H  
ATOM    358  HD2 PRO A  30     -32.009   5.724  45.915  1.00101.90           H  
ATOM    359  HA  PRO A  30     -30.832   7.391  42.757  1.00101.90           H  
ATOM    360  HB1 PRO A  30     -31.935   9.405  44.692  1.00101.90           H  
ATOM    361  HB2 PRO A  30     -32.682   8.712  43.231  1.00101.90           H  
ATOM    362  HG1 PRO A  30     -33.478   7.963  45.662  1.00101.90           H  
ATOM    363  HG2 PRO A  30     -33.358   6.782  44.335  1.00101.90           H  
ATOM    364  N   SER A  31     -29.640   9.781  42.776  1.00 97.58           N  
ATOM    365  HN  SER A  31     -30.400   9.733  42.025  1.00 98.77           H  
ATOM    366  CA  SER A  31     -28.624  10.827  42.697  1.00 98.09           C  
ATOM    367  CB  SER A  31     -28.581  11.433  41.293  1.00 97.42           C  
ATOM    368  OG  SER A  31     -27.316  12.013  41.029  1.00 99.54           O  
ATOM    369  HG  SER A  31     -27.125  12.772  41.729  1.00 98.77           H  
ATOM    370  C   SER A  31     -28.886  11.912  43.744  1.00 99.38           C  
ATOM    371  O   SER A  31     -28.036  12.768  43.993  1.00100.62           O  
ATOM    372  HA  SER A  31     -27.653  10.377  42.906  1.00 98.77           H  
ATOM    373  HB1 SER A  31     -28.773  10.649  40.561  1.00 98.77           H  
ATOM    374  HB2 SER A  31     -29.349  12.202  41.213  1.00 98.77           H  
ATOM    375  N   GLY A  32     -30.073  11.869  44.344  1.00 98.86           N  
ATOM    376  HN  GLY A  32     -30.811  11.192  43.967  1.00 97.61           H  
ATOM    377  CA  GLY A  32     -30.413  12.699  45.488  1.00 98.61           C  
ATOM    378  C   GLY A  32     -30.433  14.206  45.286  1.00 95.20           C  
ATOM    379  O   GLY A  32     -29.687  14.930  45.946  1.00 97.78           O  
ATOM    380  HA1 GLY A  32     -31.407  12.402  45.822  1.00 97.61           H  
ATOM    381  HA2 GLY A  32     -29.687  12.485  46.272  1.00 97.61           H  
ATOM    382  N   TYR A  33     -31.289  14.683  44.386  1.00 89.96           N  
ATOM    383  HN  TYR A  33     -31.858  14.002  43.788  1.00 75.63           H  
ATOM    384  CA  TYR A  33     -31.466  16.122  44.201  1.00 86.69           C  
ATOM    385  CB  TYR A  33     -30.691  16.620  42.971  1.00 79.98           C  
ATOM    386  CG  TYR A  33     -30.974  15.908  41.663  1.00 74.29           C  
ATOM    387  CD1 TYR A  33     -32.199  16.047  41.015  1.00 71.66           C  
ATOM    388  CE1 TYR A  33     -32.452  15.407  39.812  1.00 68.38           C  
ATOM    389  CD2 TYR A  33     -29.996  15.130  41.049  1.00 70.99           C  
ATOM    390  CE2 TYR A  33     -30.238  14.490  39.843  1.00 67.38           C  
ATOM    391  CZ  TYR A  33     -31.468  14.632  39.231  1.00 65.49           C  
ATOM    392  OH  TYR A  33     -31.718  13.998  38.033  1.00 60.20           O  
ATOM    393  HH  TYR A  33     -32.528  13.341  38.146  1.00 75.63           H  
ATOM    394  C   TYR A  33     -32.944  16.488  44.091  1.00 86.35           C  
ATOM    395  O   TYR A  33     -33.296  17.650  43.873  1.00 86.14           O  
ATOM    396  HA  TYR A  33     -31.061  16.625  45.079  1.00 75.63           H  
ATOM    397  HB1 TYR A  33     -30.930  17.674  42.833  1.00 75.63           H  
ATOM    398  HB2 TYR A  33     -29.627  16.513  43.184  1.00 75.63           H  
ATOM    399  HD1 TYR A  33     -32.973  16.671  41.462  1.00 75.63           H  
ATOM    400  HE1 TYR A  33     -33.422  15.515  39.327  1.00 75.63           H  
ATOM    401  HD2 TYR A  33     -29.022  15.022  41.525  1.00 75.63           H  
ATOM    402  HE2 TYR A  33     -29.463  13.879  39.381  1.00 75.63           H  
ATOM    403  N   GLY A  34     -33.801  15.486  44.252  1.00 87.06           N  
ATOM    404  HN  GLY A  34     -33.419  14.504  44.440  1.00 91.54           H  
ATOM    405  CA  GLY A  34     -35.238  15.678  44.182  1.00 89.12           C  
ATOM    406  C   GLY A  34     -35.954  15.198  45.433  1.00 94.01           C  
ATOM    407  O   GLY A  34     -35.956  15.885  46.451  1.00 95.99           O  
ATOM    408  HA1 GLY A  34     -35.442  16.741  44.049  1.00 91.54           H  
ATOM    409  HA2 GLY A  34     -35.623  15.124  43.326  1.00 91.54           H  
ATOM    410  N   LYS A  35     -36.562  14.016  45.361  1.00 96.11           N  
ATOM    411  HN  LYS A  35     -36.488  13.443  44.460  1.00 97.22           H  
ATOM    412  CA  LYS A  35     -37.326  13.484  46.486  1.00101.97           C  
ATOM    413  CB  LYS A  35     -38.226  12.331  46.029  1.00 98.18           C  
ATOM    414  CG  LYS A  35     -39.050  12.643  44.784  1.00 92.35           C  
ATOM    415  CD  LYS A  35     -40.145  11.611  44.560  1.00 90.81           C  
ATOM    416  CE  LYS A  35     -40.838  11.805  43.218  1.00 86.24           C  
ATOM    417  NZ  LYS A  35     -41.271  13.208  42.990  1.00 84.20           N1+
ATOM    418  HZ1 LYS A  35     -41.750  13.284  42.036  1.00 97.22           H  
ATOM    419  HZ2 LYS A  35     -40.417  13.853  43.012  1.00 97.22           H  
ATOM    420  HZ3 LYS A  35     -41.958  13.499  43.757  1.00 97.22           H  
ATOM    421  C   LYS A  35     -36.407  13.025  47.618  1.00110.32           C  
ATOM    422  O   LYS A  35     -36.313  13.684  48.652  1.00114.78           O  
ATOM    423  HA  LYS A  35     -37.964  14.280  46.869  1.00 97.22           H  
ATOM    424  HB1 LYS A  35     -37.595  11.468  45.815  1.00 97.22           H  
ATOM    425  HB2 LYS A  35     -38.911  12.088  46.841  1.00 97.22           H  
ATOM    426  HG1 LYS A  35     -39.509  13.625  44.901  1.00 97.22           H  
ATOM    427  HG2 LYS A  35     -38.390  12.651  43.917  1.00 97.22           H  
ATOM    428  HD1 LYS A  35     -39.702  10.615  44.588  1.00 97.22           H  
ATOM    429  HD2 LYS A  35     -40.884  11.703  45.355  1.00 97.22           H  
ATOM    430  HE1 LYS A  35     -40.146  11.521  42.425  1.00 97.22           H  
ATOM    431  HE2 LYS A  35     -41.716  11.160  43.183  1.00 97.22           H  
ATOM    432  N   HIS A  36     -35.718  11.905  47.415  1.00113.86           N  
ATOM    433  HN  HIS A  36     -35.806  11.404  46.474  1.00123.09           H  
ATOM    434  CA  HIS A  36     -34.845  11.340  48.443  1.00119.13           C  
ATOM    435  CB  HIS A  36     -34.527   9.872  48.125  1.00119.79           C  
ATOM    436  CG  HIS A  36     -35.728   8.974  48.085  1.00125.89           C  
ATOM    437  CD2 HIS A  36     -36.380   8.405  47.042  1.00123.24           C  
ATOM    438  ND1 HIS A  36     -36.377   8.545  49.222  1.00129.82           N  
ATOM    439  HD1 HIS A  36     -36.107   8.805  50.224  1.00123.09           H  
ATOM    440  CE1 HIS A  36     -37.385   7.761  48.883  1.00129.85           C  
ATOM    441  NE2 HIS A  36     -37.408   7.659  47.566  1.00125.56           N  
ATOM    442  C   HIS A  36     -33.532  12.121  48.608  1.00119.20           C  
ATOM    443  O   HIS A  36     -32.450  11.544  48.486  1.00124.54           O  
ATOM    444  HA  HIS A  36     -35.378  11.372  49.393  1.00123.09           H  
ATOM    445  HB1 HIS A  36     -34.039   9.832  47.151  1.00123.09           H  
ATOM    446  HB2 HIS A  36     -33.846   9.497  48.889  1.00123.09           H  
ATOM    447  HD2 HIS A  36     -36.135   8.518  45.986  1.00123.09           H  
ATOM    448  HE1 HIS A  36     -38.079   7.280  49.572  1.00123.09           H  
ATOM    449  N   THR A  37     -33.625  13.419  48.891  1.00120.74           N  
ATOM    450  HN  THR A  37     -34.593  13.864  48.987  1.00115.70           H  
ATOM    451  CA  THR A  37     -32.434  14.253  49.074  1.00120.94           C  
ATOM    452  CB  THR A  37     -32.405  15.439  48.096  1.00119.74           C  
ATOM    453  OG1 THR A  37     -31.159  16.134  48.229  1.00120.38           O  
ATOM    454  HG1 THR A  37     -31.058  16.488  49.212  1.00115.70           H  
ATOM    455  CG2 THR A  37     -33.541  16.401  48.396  1.00 79.36           C  
ATOM    456  C   THR A  37     -32.336  14.814  50.486  1.00122.98           C  
ATOM    457  O   THR A  37     -31.282  15.296  50.901  1.00125.73           O  
ATOM    458  HA  THR A  37     -31.554  13.637  48.890  1.00115.70           H  
ATOM    459  HB  THR A  37     -32.505  15.069  47.076  1.00115.70           H  
ATOM    460 1HG2 THR A  37     -33.506  17.235  47.695  1.00115.70           H  
ATOM    461 2HG2 THR A  37     -33.439  16.778  49.414  1.00115.70           H  
ATOM    462 3HG2 THR A  37     -34.494  15.882  48.295  1.00115.70           H  
ATOM    463  N   GLU A  38     -33.445  14.757  51.212  1.00120.57           N  
ATOM    464  HN  GLU A  38     -34.320  14.308  50.791  1.00127.99           H  
ATOM    465  CA  GLU A  38     -33.503  15.290  52.563  1.00123.72           C  
ATOM    466  CB  GLU A  38     -34.957  15.547  52.965  1.00127.44           C  
ATOM    467  CG  GLU A  38     -35.680  16.528  52.048  1.00126.93           C  
ATOM    468  CD  GLU A  38     -37.163  16.666  52.366  1.00133.17           C  
ATOM    469  OE1 GLU A  38     -37.752  15.715  52.918  1.00138.53           O  
ATOM    470  OE2 GLU A  38     -37.746  17.728  52.061  1.00132.62           O  
ATOM    471  C   GLU A  38     -32.831  14.338  53.544  1.00125.19           C  
ATOM    472  O   GLU A  38     -31.606  14.225  53.573  1.00123.76           O  
ATOM    473  HA  GLU A  38     -32.967  16.239  52.582  1.00127.99           H  
ATOM    474  HB1 GLU A  38     -35.493  14.598  52.945  1.00127.99           H  
ATOM    475  HB2 GLU A  38     -34.968  15.950  53.978  1.00127.99           H  
ATOM    476  HG1 GLU A  38     -35.212  17.507  52.150  1.00127.99           H  
ATOM    477  HG2 GLU A  38     -35.577  16.181  51.020  1.00127.99           H  
ATOM    478  N   SER A  39A    -33.508  14.217  54.692  1.00 20.00           N  
ATOM    479  HN  SER A  39A    -34.573  14.149  54.607  1.00 20.00           H  
ATOM    480  CA  SER A  39A    -32.958  14.166  56.066  1.00 20.00           C  
ATOM    481  CB  SER A  39A    -31.421  14.179  56.283  1.00 20.00           C  
ATOM    482  OG  SER A  39A    -30.874  15.388  55.738  1.00 20.00           O  
ATOM    483  HG  SER A  39A    -31.083  15.435  54.710  1.00 20.00           H  
ATOM    484  C   SER A  39A    -33.535  15.348  56.770  1.00 20.00           C  
ATOM    485  O   SER A  39A    -32.934  15.840  57.731  1.00 20.00           O  
ATOM    486  HA  SER A  39A    -33.352  13.270  56.547  1.00 20.00           H  
ATOM    487  HB1 SER A  39A    -31.204  14.130  57.350  1.00 20.00           H  
ATOM    488  HB2 SER A  39A    -30.976  13.320  55.781  1.00 20.00           H  
ATOM    489  N   LEU A  40B    -34.742  15.786  56.375  1.00 20.00           N  
ATOM    490  HN  LEU A  40B    -35.161  15.329  55.502  1.00 20.00           H  
ATOM    491  CA  LEU A  40B    -35.539  16.826  57.024  1.00 20.00           C  
ATOM    492  CB  LEU A  40B    -35.560  16.610  58.575  1.00 20.00           C  
ATOM    493  CG  LEU A  40B    -36.137  15.217  58.972  1.00 20.00           C  
ATOM    494  CD1 LEU A  40B    -36.039  15.039  60.496  1.00 20.00           C  
ATOM    495  CD2 LEU A  40B    -37.609  15.075  58.536  1.00 20.00           C  
ATOM    496  C   LEU A  40B    -35.019  18.230  56.758  1.00 20.00           C  
ATOM    497  O   LEU A  40B    -35.821  19.163  56.855  1.00 20.00           O  
ATOM    498  HA  LEU A  40B    -36.561  16.760  56.652  1.00 20.00           H  
ATOM    499  HB1 LEU A  40B    -34.541  16.687  58.953  1.00 20.00           H  
ATOM    500  HB2 LEU A  40B    -36.176  17.386  59.028  1.00 20.00           H  
ATOM    501  HG  LEU A  40B    -35.548  14.439  58.487  1.00 20.00           H  
ATOM    502 1HD1 LEU A  40B    -36.442  14.066  60.775  1.00 20.00           H  
ATOM    503 2HD1 LEU A  40B    -36.610  15.824  60.991  1.00 20.00           H  
ATOM    504 3HD1 LEU A  40B    -34.995  15.101  60.803  1.00 20.00           H  
ATOM    505 1HD2 LEU A  40B    -37.982  14.093  58.827  1.00 20.00           H  
ATOM    506 2HD2 LEU A  40B    -37.680  15.184  57.454  1.00 20.00           H  
ATOM    507 3HD2 LEU A  40B    -38.207  15.848  59.018  1.00 20.00           H  
ATOM    508  N   LYS A  41C    -33.708  18.513  56.678  1.00 20.00           N  
ATOM    509  HN  LYS A  41C    -32.987  17.733  56.546  1.00 20.00           H  
ATOM    510  CA  LYS A  41C    -33.285  19.916  56.777  1.00 20.00           C  
ATOM    511  CB  LYS A  41C    -32.420  20.046  58.059  1.00 20.00           C  
ATOM    512  CG  LYS A  41C    -33.285  19.673  59.283  1.00 20.00           C  
ATOM    513  CD  LYS A  41C    -32.491  19.788  60.586  1.00 20.00           C  
ATOM    514  CE  LYS A  41C    -33.418  19.399  61.754  1.00 20.00           C  
ATOM    515  NZ  LYS A  41C    -32.687  19.502  63.022  1.00 20.00           N1+
ATOM    516  HZ1 LYS A  41C    -33.335  19.232  63.830  1.00 20.00           H  
ATOM    517  HZ2 LYS A  41C    -32.349  20.508  63.159  1.00 20.00           H  
ATOM    518  HZ3 LYS A  41C    -31.846  18.842  63.004  1.00 20.00           H  
ATOM    519  C   LYS A  41C    -32.413  20.354  55.579  1.00 20.00           C  
ATOM    520  O   LYS A  41C    -31.679  19.529  55.028  1.00 20.00           O  
ATOM    521  HA  LYS A  41C    -34.160  20.562  56.854  1.00 20.00           H  
ATOM    522  HB1 LYS A  41C    -31.566  19.371  57.995  1.00 20.00           H  
ATOM    523  HB2 LYS A  41C    -32.066  21.072  58.160  1.00 20.00           H  
ATOM    524  HG1 LYS A  41C    -34.141  20.346  59.330  1.00 20.00           H  
ATOM    525  HG2 LYS A  41C    -33.634  18.647  59.170  1.00 20.00           H  
ATOM    526  HD1 LYS A  41C    -31.634  19.115  60.556  1.00 20.00           H  
ATOM    527  HD2 LYS A  41C    -32.144  20.813  60.717  1.00 20.00           H  
ATOM    528  HE1 LYS A  41C    -34.276  20.071  61.775  1.00 20.00           H  
ATOM    529  HE2 LYS A  41C    -33.762  18.374  61.617  1.00 20.00           H  
ATOM    530  N   PRO A  42D    -32.474  21.709  55.069  1.00 20.00           N  
ATOM    531  CD  PRO A  42D    -33.347  22.746  55.616  1.00 20.00           C  
ATOM    532  CA  PRO A  42D    -31.758  22.171  53.894  1.00 20.00           C  
ATOM    533  CB  PRO A  42D    -32.750  23.215  53.372  1.00 20.00           C  
ATOM    534  CG  PRO A  42D    -33.031  23.954  54.684  1.00 20.00           C  
ATOM    535  C   PRO A  42D    -30.478  22.918  54.262  1.00 20.00           C  
ATOM    536  O   PRO A  42D    -30.145  23.023  55.449  1.00 20.00           O  
ATOM    537  HD1 PRO A  42D    -33.096  22.969  56.653  1.00 20.00           H  
ATOM    538  HD2 PRO A  42D    -34.396  22.457  55.549  1.00 20.00           H  
ATOM    539  HA  PRO A  42D    -31.580  21.371  53.175  1.00 20.00           H  
ATOM    540  HB1 PRO A  42D    -32.301  23.868  52.624  1.00 20.00           H  
ATOM    541  HB2 PRO A  42D    -33.649  22.755  52.961  1.00 20.00           H  
ATOM    542  HG1 PRO A  42D    -32.160  24.512  55.028  1.00 20.00           H  
ATOM    543  HG2 PRO A  42D    -33.883  24.628  54.594  1.00 20.00           H  
ATOM    544  N   ALA A  43E    -29.758  23.541  53.309  1.00 20.00           N  
ATOM    545  HN  ALA A  43E    -30.036  23.453  52.279  1.00 20.00           H  
ATOM    546  CA  ALA A  43E    -28.601  24.333  53.691  1.00 20.00           C  
ATOM    547  CB  ALA A  43E    -27.413  23.365  53.835  1.00 20.00           C  
ATOM    548  C   ALA A  43E    -28.189  25.395  52.665  1.00 20.00           C  
ATOM    549  O   ALA A  43E    -28.426  25.228  51.463  1.00 20.00           O  
ATOM    550  HA  ALA A  43E    -28.793  24.813  54.650  1.00 20.00           H  
ATOM    551  HB1 ALA A  43E    -26.522  23.923  54.122  1.00 20.00           H  
ATOM    552  HB2 ALA A  43E    -27.236  22.862  52.884  1.00 20.00           H  
ATOM    553  HB3 ALA A  43E    -27.639  22.623  54.601  1.00 20.00           H  
ATOM    554  N   ALA A  44     -27.388  26.393  53.094  1.00102.44           N  
ATOM    555  HN  ALA A  44     -27.285  26.475  54.156  1.00103.96           H  
ATOM    556  CA  ALA A  44     -26.644  27.376  52.316  1.00101.20           C  
ATOM    557  CB  ALA A  44     -25.735  28.188  53.223  1.00106.31           C  
ATOM    558  C   ALA A  44     -25.832  26.708  51.207  1.00105.62           C  
ATOM    559  O   ALA A  44     -25.240  27.386  50.368  1.00104.23           O  
ATOM    560  HA  ALA A  44     -27.359  28.056  51.853  1.00103.96           H  
ATOM    561  HB1 ALA A  44     -25.186  28.918  52.628  1.00103.96           H  
ATOM    562  HB2 ALA A  44     -25.030  27.523  53.722  1.00103.96           H  
ATOM    563  HB3 ALA A  44     -26.336  28.707  53.970  1.00103.96           H  
ATOM    564  N   THR A  45     -25.814  25.377  51.204  1.00104.12           N  
ATOM    565  HN  THR A  45     -26.366  24.850  51.954  1.00 94.48           H  
ATOM    566  CA  THR A  45     -25.063  24.613  50.207  1.00 98.46           C  
ATOM    567  CB  THR A  45     -24.601  23.250  50.765  1.00 92.72           C  
ATOM    568  OG1 THR A  45     -25.744  22.481  51.163  1.00 92.45           O  
ATOM    569  HG1 THR A  45     -26.274  23.000  51.905  1.00 94.48           H  
ATOM    570  CG2 THR A  45     -23.683  23.436  51.960  1.00 98.90           C  
ATOM    571  C   THR A  45     -25.872  24.354  48.938  1.00 91.03           C  
ATOM    572  O   THR A  45     -25.564  23.439  48.176  1.00 83.67           O  
ATOM    573  HA  THR A  45     -24.177  25.187  49.935  1.00 94.48           H  
ATOM    574  HB  THR A  45     -24.064  22.710  49.985  1.00 94.48           H  
ATOM    575 1HG2 THR A  45     -23.371  22.461  52.335  1.00 94.48           H  
ATOM    576 2HG2 THR A  45     -24.213  23.974  52.746  1.00 94.48           H  
ATOM    577 3HG2 THR A  45     -22.804  24.007  51.659  1.00 94.48           H  
ATOM    578  N   ARG A  46     -26.906  25.158  48.718  1.00 89.21           N  
ATOM    579  HN  ARG A  46     -27.093  25.962  49.399  1.00 84.82           H  
ATOM    580  CA  ARG A  46     -27.794  24.975  47.574  1.00 83.37           C  
ATOM    581  CB  ARG A  46     -29.124  24.363  48.020  1.00 82.17           C  
ATOM    582  CG  ARG A  46     -29.048  22.897  48.426  1.00 84.01           C  
ATOM    583  CD  ARG A  46     -30.325  22.466  49.132  1.00 85.81           C  
ATOM    584  NE  ARG A  46     -30.867  21.222  48.594  1.00 81.14           N  
ATOM    585  HE  ARG A  46     -31.493  21.282  47.729  1.00 84.82           H  
ATOM    586  CZ  ARG A  46     -30.634  20.018  49.108  1.00 85.17           C  
ATOM    587  NH1 ARG A  46     -29.864  19.888  50.179  1.00 89.71           N  
ATOM    588 1HH1 ARG A  46     -29.427  20.753  50.632  1.00 84.82           H  
ATOM    589 2HH1 ARG A  46     -29.679  18.918  50.590  1.00 84.82           H  
ATOM    590  NH2 ARG A  46     -31.175  18.944  48.550  1.00 83.46           N  
ATOM    591 1HH2 ARG A  46     -31.798  19.046  47.686  1.00 84.82           H  
ATOM    592 2HH2 ARG A  46     -30.988  17.975  48.963  1.00 84.82           H  
ATOM    593  C   ARG A  46     -28.054  26.288  46.842  1.00 81.32           C  
ATOM    594  O   ARG A  46     -27.816  27.371  47.379  1.00 87.64           O  
ATOM    595  HA  ARG A  46     -27.317  24.285  46.878  1.00 84.82           H  
ATOM    596  HB1 ARG A  46     -29.490  24.933  48.874  1.00 84.82           H  
ATOM    597  HB2 ARG A  46     -29.831  24.450  47.195  1.00 84.82           H  
ATOM    598  HG1 ARG A  46     -28.909  22.286  47.534  1.00 84.82           H  
ATOM    599  HG2 ARG A  46     -28.202  22.756  49.099  1.00 84.82           H  
ATOM    600  HD1 ARG A  46     -30.108  22.324  50.191  1.00 84.82           H  
ATOM    601  HD2 ARG A  46     -31.071  23.252  49.015  1.00 84.82           H  
ATOM    602  N   LEU A  47     -28.546  26.182  45.611  1.00 77.57           N  
ATOM    603  HN  LEU A  47     -28.689  25.208  45.191  1.00 76.23           H  
ATOM    604  CA  LEU A  47     -28.898  27.355  44.817  1.00 81.25           C  
ATOM    605  CB  LEU A  47     -27.726  27.747  43.909  1.00 80.74           C  
ATOM    606  CG  LEU A  47     -27.161  26.705  42.944  1.00 76.56           C  
ATOM    607  CD1 LEU A  47     -27.824  26.814  41.582  1.00 73.81           C  
ATOM    608  CD2 LEU A  47     -25.655  26.864  42.827  1.00 74.03           C  
ATOM    609  C   LEU A  47     -30.167  27.071  44.008  1.00 73.93           C  
ATOM    610  O   LEU A  47     -30.500  25.907  43.787  1.00 71.91           O  
ATOM    611  HA  LEU A  47     -29.100  28.183  45.496  1.00 76.23           H  
ATOM    612  HB1 LEU A  47     -28.056  28.594  43.308  1.00 76.23           H  
ATOM    613  HB2 LEU A  47     -26.908  28.059  44.559  1.00 76.23           H  
ATOM    614  HG  LEU A  47     -27.370  25.715  43.348  1.00 76.23           H  
ATOM    615 1HD1 LEU A  47     -27.406  26.063  40.912  1.00 76.23           H  
ATOM    616 2HD1 LEU A  47     -27.646  27.807  41.169  1.00 76.23           H  
ATOM    617 3HD1 LEU A  47     -28.897  26.651  41.685  1.00 76.23           H  
ATOM    618 1HD2 LEU A  47     -25.263  26.117  42.137  1.00 76.23           H  
ATOM    619 2HD2 LEU A  47     -25.198  26.728  43.807  1.00 76.23           H  
ATOM    620 3HD2 LEU A  47     -25.422  27.861  42.453  1.00 76.23           H  
ATOM    621  N   PRO A  48     -30.887  28.130  43.582  1.00 74.06           N  
ATOM    622  CD  PRO A  48     -30.566  29.543  43.847  1.00 76.70           C  
ATOM    623  CA  PRO A  48     -32.140  28.000  42.823  1.00 71.92           C  
ATOM    624  CB  PRO A  48     -32.351  29.408  42.273  1.00 72.55           C  
ATOM    625  CG  PRO A  48     -31.753  30.282  43.295  1.00 76.10           C  
ATOM    626  C   PRO A  48     -32.066  26.979  41.689  1.00 76.66           C  
ATOM    627  O   PRO A  48     -31.105  26.978  40.918  1.00 76.58           O  
ATOM    628  HD1 PRO A  48     -29.651  29.837  43.334  1.00 74.94           H  
ATOM    629  HD2 PRO A  48     -30.458  29.724  44.916  1.00 74.94           H  
ATOM    630  HA  PRO A  48     -32.955  27.742  43.499  1.00 74.94           H  
ATOM    631  HB1 PRO A  48     -31.845  29.530  41.315  1.00 74.94           H  
ATOM    632  HB2 PRO A  48     -33.413  29.622  42.153  1.00 74.94           H  
ATOM    633  HG1 PRO A  48     -31.435  31.223  42.846  1.00 74.94           H  
ATOM    634  HG2 PRO A  48     -32.474  30.482  44.088  1.00 74.94           H  
ATOM    635  N   ALA A  49     -33.074  26.116  41.599  1.00 55.31           N  
ATOM    636  HN  ALA A  49     -33.921  26.239  42.241  1.00 50.17           H  
ATOM    637  CA  ALA A  49     -33.060  25.008  40.649  1.00 52.37           C  
ATOM    638  CB  ALA A  49     -34.198  24.050  40.949  1.00 44.76           C  
ATOM    639  C   ALA A  49     -33.135  25.477  39.198  1.00 51.80           C  
ATOM    640  O   ALA A  49     -32.638  24.798  38.297  1.00 46.63           O  
ATOM    641  HA  ALA A  49     -32.123  24.467  40.779  1.00 50.17           H  
ATOM    642  HB1 ALA A  49     -34.179  23.227  40.235  1.00 50.17           H  
ATOM    643  HB2 ALA A  49     -35.148  24.578  40.869  1.00 50.17           H  
ATOM    644  HB3 ALA A  49     -34.085  23.656  41.959  1.00 50.17           H  
ATOM    645  N   ARG A  50     -33.758  26.632  38.975  1.00 53.96           N  
ATOM    646  HN  ARG A  50     -34.202  27.155  39.796  1.00 65.14           H  
ATOM    647  CA  ARG A  50     -33.849  27.202  37.635  1.00 53.52           C  
ATOM    648  CB  ARG A  50     -34.743  28.448  37.627  1.00 56.67           C  
ATOM    649  CG  ARG A  50     -36.231  28.158  37.809  1.00 58.61           C  
ATOM    650  CD  ARG A  50     -37.103  29.376  37.505  1.00 65.43           C  
ATOM    651  NE  ARG A  50     -37.360  30.218  38.673  1.00 72.14           N  
ATOM    652  HE  ARG A  50     -38.102  29.889  39.370  1.00 65.14           H  
ATOM    653  CZ  ARG A  50     -36.734  31.364  38.929  1.00 79.74           C  
ATOM    654  NH1 ARG A  50     -35.806  31.821  38.097  1.00 82.84           N  
ATOM    655 1HH1 ARG A  50     -35.558  31.268  37.215  1.00 65.14           H  
ATOM    656 2HH1 ARG A  50     -35.306  32.744  38.308  1.00 65.14           H  
ATOM    657  NH2 ARG A  50     -37.037  32.058  40.017  1.00 82.87           N  
ATOM    658 1HH2 ARG A  50     -37.786  31.698  40.691  1.00 65.14           H  
ATOM    659 2HH2 ARG A  50     -36.533  32.980  40.221  1.00 65.14           H  
ATOM    660  C   ARG A  50     -32.458  27.538  37.103  1.00 55.92           C  
ATOM    661  O   ARG A  50     -32.152  27.282  35.937  1.00 54.88           O  
ATOM    662  HA  ARG A  50     -34.296  26.457  36.977  1.00 65.14           H  
ATOM    663  HB1 ARG A  50     -34.422  29.103  38.437  1.00 65.14           H  
ATOM    664  HB2 ARG A  50     -34.609  28.957  36.673  1.00 65.14           H  
ATOM    665  HG1 ARG A  50     -36.515  27.348  37.137  1.00 65.14           H  
ATOM    666  HG2 ARG A  50     -36.404  27.852  38.841  1.00 65.14           H  
ATOM    667  HD1 ARG A  50     -36.600  29.979  36.749  1.00 65.14           H  
ATOM    668  HD2 ARG A  50     -38.059  29.027  37.115  1.00 65.14           H  
ATOM    669  N   ALA A  51     -31.618  28.101  37.965  1.00 60.72           N  
ATOM    670  HN  ALA A  51     -31.958  28.321  38.955  1.00 67.55           H  
ATOM    671  CA  ALA A  51     -30.244  28.426  37.597  1.00 66.21           C  
ATOM    672  CB  ALA A  51     -29.651  29.408  38.585  1.00 69.34           C  
ATOM    673  C   ALA A  51     -29.390  27.168  37.522  1.00 68.83           C  
ATOM    674  O   ALA A  51     -28.462  27.083  36.720  1.00 72.63           O  
ATOM    675  HA  ALA A  51     -30.254  28.893  36.612  1.00 67.55           H  
ATOM    676  HB1 ALA A  51     -28.626  29.640  38.296  1.00 67.55           H  
ATOM    677  HB2 ALA A  51     -29.656  28.969  39.583  1.00 67.55           H  
ATOM    678  HB3 ALA A  51     -30.243  30.323  38.588  1.00 67.55           H  
ATOM    679  N   ALA A  52     -29.720  26.192  38.360  1.00 69.60           N  
ATOM    680  HN  ALA A  52     -30.570  26.323  38.997  1.00 70.96           H  
ATOM    681  CA  ALA A  52     -28.963  24.948  38.444  1.00 69.45           C  
ATOM    682  CB  ALA A  52     -29.439  24.126  39.620  1.00 67.09           C  
ATOM    683  C   ALA A  52     -29.065  24.131  37.165  1.00 71.48           C  
ATOM    684  O   ALA A  52     -28.055  23.752  36.576  1.00 77.17           O  
ATOM    685  HA  ALA A  52     -27.914  25.198  38.606  1.00 70.96           H  
ATOM    686  HB1 ALA A  52     -28.866  23.200  39.672  1.00 70.96           H  
ATOM    687  HB2 ALA A  52     -30.496  23.892  39.496  1.00 70.96           H  
ATOM    688  HB3 ALA A  52     -29.298  24.692  40.541  1.00 70.96           H  
ATOM    689  N   TRP A  53     -30.290  23.858  36.737  1.00 68.78           N  
ATOM    690  HN  TRP A  53     -31.135  24.221  37.285  1.00 68.17           H  
ATOM    691  CA  TRP A  53     -30.500  23.072  35.535  1.00 66.64           C  
ATOM    692  CB  TRP A  53     -31.941  22.567  35.477  1.00 66.73           C  
ATOM    693  CG  TRP A  53     -32.139  21.407  36.396  1.00 68.12           C  
ATOM    694  CD2 TRP A  53     -32.017  20.019  36.062  1.00 68.71           C  
ATOM    695  CE2 TRP A  53     -32.263  19.283  37.239  1.00 68.52           C  
ATOM    696  CE3 TRP A  53     -31.733  19.327  34.882  1.00 69.46           C  
ATOM    697  CD1 TRP A  53     -32.430  21.455  37.729  1.00 69.46           C  
ATOM    698  NE1 TRP A  53     -32.513  20.183  38.243  1.00 68.43           N  
ATOM    699  HE1 TRP A  53     -32.737  19.935  39.260  1.00 68.17           H  
ATOM    700  CZ2 TRP A  53     -32.234  17.890  37.268  1.00 69.64           C  
ATOM    701  CZ3 TRP A  53     -31.704  17.946  34.912  1.00 69.90           C  
ATOM    702  CH2 TRP A  53     -31.954  17.243  36.097  1.00 71.11           C  
ATOM    703  C   TRP A  53     -30.145  23.869  34.290  1.00 65.57           C  
ATOM    704  O   TRP A  53     -29.812  23.291  33.257  1.00 63.31           O  
ATOM    705  HA  TRP A  53     -29.841  22.205  35.580  1.00 68.17           H  
ATOM    706  HB1 TRP A  53     -32.613  23.373  35.771  1.00 68.17           H  
ATOM    707  HB2 TRP A  53     -32.169  22.257  34.457  1.00 68.17           H  
ATOM    708  HE3 TRP A  53     -31.538  19.866  33.955  1.00 68.17           H  
ATOM    709  HD1 TRP A  53     -32.576  22.370  38.303  1.00 68.17           H  
ATOM    710  HZ2 TRP A  53     -32.427  17.338  38.188  1.00 68.17           H  
ATOM    711  HZ3 TRP A  53     -31.483  17.395  33.998  1.00 68.17           H  
ATOM    712  HH2 TRP A  53     -31.925  16.153  36.085  1.00 68.17           H  
ATOM    713  N   PHE A  54     -30.195  25.194  34.390  1.00 66.92           N  
ATOM    714  HN  PHE A  54     -30.565  25.646  35.286  1.00 73.20           H  
ATOM    715  CA  PHE A  54     -29.749  26.036  33.287  1.00 68.59           C  
ATOM    716  CB  PHE A  54     -30.025  27.516  33.571  1.00 72.69           C  
ATOM    717  CG  PHE A  54     -29.540  28.445  32.487  1.00 75.10           C  
ATOM    718  CD1 PHE A  54     -30.277  28.628  31.328  1.00 76.30           C  
ATOM    719  CD2 PHE A  54     -28.349  29.137  32.631  1.00 76.11           C  
ATOM    720  CE1 PHE A  54     -29.832  29.478  30.331  1.00 77.20           C  
ATOM    721  CE2 PHE A  54     -27.898  29.990  31.640  1.00 77.84           C  
ATOM    722  CZ  PHE A  54     -28.638  30.161  30.490  1.00 78.70           C  
ATOM    723  C   PHE A  54     -28.261  25.808  33.033  1.00 67.46           C  
ATOM    724  O   PHE A  54     -27.858  25.495  31.918  1.00 68.31           O  
ATOM    725  HA  PHE A  54     -30.299  25.749  32.391  1.00 73.20           H  
ATOM    726  HB1 PHE A  54     -31.101  27.650  33.682  1.00 73.20           H  
ATOM    727  HB2 PHE A  54     -29.527  27.786  34.502  1.00 73.20           H  
ATOM    728  HD1 PHE A  54     -31.219  28.096  31.200  1.00 73.20           H  
ATOM    729  HD2 PHE A  54     -27.759  29.008  33.538  1.00 73.20           H  
ATOM    730  HE1 PHE A  54     -30.420  29.610  29.423  1.00 73.20           H  
ATOM    731  HE2 PHE A  54     -26.958  30.527  31.768  1.00 73.20           H  
ATOM    732  HZ  PHE A  54     -28.284  30.832  29.707  1.00 73.20           H  
ATOM    733  N   LEU A  55     -27.456  25.950  34.082  1.00 66.17           N  
ATOM    734  HN  LEU A  55     -27.882  26.199  35.032  1.00 66.03           H  
ATOM    735  CA  LEU A  55     -26.010  25.777  33.980  1.00 66.35           C  
ATOM    736  CB  LEU A  55     -25.334  26.193  35.289  1.00 64.78           C  
ATOM    737  CG  LEU A  55     -25.380  27.680  35.636  1.00 64.94           C  
ATOM    738  CD1 LEU A  55     -24.728  27.933  36.984  1.00 65.41           C  
ATOM    739  CD2 LEU A  55     -24.705  28.508  34.552  1.00 66.71           C  
ATOM    740  C   LEU A  55     -25.603  24.345  33.631  1.00 67.19           C  
ATOM    741  O   LEU A  55     -24.656  24.127  32.875  1.00 66.69           O  
ATOM    742  HA  LEU A  55     -25.647  26.433  33.189  1.00 66.03           H  
ATOM    743  HB1 LEU A  55     -25.818  25.649  36.100  1.00 66.03           H  
ATOM    744  HB2 LEU A  55     -24.286  25.899  35.229  1.00 66.03           H  
ATOM    745  HG  LEU A  55     -26.425  27.985  35.699  1.00 66.03           H  
ATOM    746 1HD1 LEU A  55     -24.770  28.997  37.214  1.00 66.03           H  
ATOM    747 2HD1 LEU A  55     -23.688  27.610  36.951  1.00 66.03           H  
ATOM    748 3HD1 LEU A  55     -25.258  27.374  37.755  1.00 66.03           H  
ATOM    749 1HD2 LEU A  55     -24.749  29.564  34.820  1.00 66.03           H  
ATOM    750 2HD2 LEU A  55     -25.218  28.353  33.603  1.00 66.03           H  
ATOM    751 3HD2 LEU A  55     -23.663  28.202  34.456  1.00 66.03           H  
ATOM    752  N   GLN A  56     -26.316  23.373  34.186  1.00 68.46           N  
ATOM    753  HN  GLN A  56     -27.150  23.623  34.808  1.00 72.16           H  
ATOM    754  CA  GLN A  56     -25.985  21.971  33.965  1.00 69.33           C  
ATOM    755  CB  GLN A  56     -26.803  21.082  34.893  1.00 70.20           C  
ATOM    756  CG  GLN A  56     -26.209  20.901  36.259  1.00 73.67           C  
ATOM    757  CD  GLN A  56     -27.031  19.962  37.106  1.00 75.54           C  
ATOM    758  OE1 GLN A  56     -26.523  19.340  38.038  1.00 79.68           O  
ATOM    759  NE2 GLN A  56     -28.313  19.849  36.783  1.00 73.45           N  
ATOM    760 1HE2 GLN A  56     -28.709  20.408  35.960  1.00 72.16           H  
ATOM    761 2HE2 GLN A  56     -28.951  19.200  37.344  1.00 72.16           H  
ATOM    762  C   GLN A  56     -26.210  21.525  32.527  1.00 69.55           C  
ATOM    763  O   GLN A  56     -25.352  20.874  31.932  1.00 69.58           O  
ATOM    764  HA  GLN A  56     -24.931  21.830  34.203  1.00 72.16           H  
ATOM    765  HB1 GLN A  56     -27.792  21.527  35.007  1.00 72.16           H  
ATOM    766  HB2 GLN A  56     -26.897  20.100  34.429  1.00 72.16           H  
ATOM    767  HG1 GLN A  56     -25.203  20.494  36.155  1.00 72.16           H  
ATOM    768  HG2 GLN A  56     -26.160  21.871  36.754  1.00 72.16           H  
ATOM    769  N   GLU A  57     -27.371  21.864  31.979  1.00 70.20           N  
ATOM    770  HN  GLU A  57     -28.031  22.518  32.509  1.00 72.74           H  
ATOM    771  CA  GLU A  57     -27.762  21.361  30.669  1.00 71.20           C  
ATOM    772  CB  GLU A  57     -29.282  21.206  30.593  1.00 72.02           C  
ATOM    773  CG  GLU A  57     -29.898  20.495  31.789  1.00 73.18           C  
ATOM    774  CD  GLU A  57     -29.386  19.081  31.962  1.00 71.81           C  
ATOM    775  OE1 GLU A  57     -29.816  18.197  31.189  1.00 69.43           O  
ATOM    776  OE2 GLU A  57     -28.561  18.854  32.875  1.00 73.24           O  
ATOM    777  C   GLU A  57     -27.276  22.248  29.526  1.00 74.06           C  
ATOM    778  O   GLU A  57     -27.312  21.837  28.369  1.00 79.49           O  
ATOM    779  HA  GLU A  57     -27.317  20.374  30.541  1.00 72.74           H  
ATOM    780  HB1 GLU A  57     -29.724  22.200  30.522  1.00 72.74           H  
ATOM    781  HB2 GLU A  57     -29.523  20.636  29.696  1.00 72.74           H  
ATOM    782  HG1 GLU A  57     -29.663  21.062  32.690  1.00 72.74           H  
ATOM    783  HG2 GLU A  57     -30.979  20.459  31.653  1.00 72.74           H  
ATOM    784  N   LEU A  58     -26.819  23.457  29.848  1.00 71.82           N  
ATOM    785  HN  LEU A  58     -26.781  23.742  30.879  1.00 71.49           H  
ATOM    786  CA  LEU A  58     -26.366  24.406  28.826  1.00 71.16           C  
ATOM    787  CB  LEU A  58     -25.901  25.716  29.477  1.00 70.92           C  
ATOM    788  CG  LEU A  58     -25.468  26.839  28.526  1.00 71.51           C  
ATOM    789  CD1 LEU A  58     -26.644  27.361  27.714  1.00 71.46           C  
ATOM    790  CD2 LEU A  58     -24.787  27.976  29.281  1.00 72.95           C  
ATOM    791  C   LEU A  58     -25.254  23.872  27.905  1.00 71.45           C  
ATOM    792  O   LEU A  58     -25.300  24.124  26.699  1.00 70.61           O  
ATOM    793  HA  LEU A  58     -27.225  24.642  28.197  1.00 71.49           H  
ATOM    794  HB1 LEU A  58     -26.724  26.095  30.083  1.00 71.49           H  
ATOM    795  HB2 LEU A  58     -25.053  25.483  30.121  1.00 71.49           H  
ATOM    796  HG  LEU A  58     -24.742  26.422  27.828  1.00 71.49           H  
ATOM    797 1HD1 LEU A  58     -26.304  28.156  27.050  1.00 71.49           H  
ATOM    798 2HD1 LEU A  58     -27.406  27.753  28.388  1.00 71.49           H  
ATOM    799 3HD1 LEU A  58     -27.066  26.549  27.121  1.00 71.49           H  
ATOM    800 1HD2 LEU A  58     -24.493  28.755  28.578  1.00 71.49           H  
ATOM    801 2HD2 LEU A  58     -23.902  27.595  29.792  1.00 71.49           H  
ATOM    802 3HD2 LEU A  58     -25.478  28.391  30.014  1.00 71.49           H  
ATOM    803  N   PRO A  59     -24.247  23.152  28.452  1.00 71.74           N  
ATOM    804  CD  PRO A  59     -23.867  22.963  29.867  1.00 69.99           C  
ATOM    805  CA  PRO A  59     -23.201  22.642  27.553  1.00 76.32           C  
ATOM    806  CB  PRO A  59     -22.266  21.892  28.504  1.00 72.74           C  
ATOM    807  CG  PRO A  59     -22.413  22.602  29.787  1.00 71.58           C  
ATOM    808  C   PRO A  59     -23.702  21.705  26.451  1.00 78.64           C  
ATOM    809  O   PRO A  59     -23.162  21.732  25.345  1.00 80.49           O  
ATOM    810  HD1 PRO A  59     -24.445  22.159  30.322  1.00 74.50           H  
ATOM    811  HD2 PRO A  59     -24.011  23.882  30.436  1.00 74.50           H  
ATOM    812  HA  PRO A  59     -22.667  23.480  27.104  1.00 74.50           H  
ATOM    813  HB1 PRO A  59     -22.569  20.850  28.602  1.00 74.50           H  
ATOM    814  HB2 PRO A  59     -21.236  21.940  28.151  1.00 74.50           H  
ATOM    815  HG1 PRO A  59     -22.133  21.954  30.618  1.00 74.50           H  
ATOM    816  HG2 PRO A  59     -21.794  23.499  29.801  1.00 74.50           H  
ATOM    817  N   SER A  60     -24.716  20.894  26.743  1.00 81.34           N  
ATOM    818  HN  SER A  60     -25.143  20.923  27.724  1.00 72.68           H  
ATOM    819  CA  SER A  60     -25.257  19.964  25.753  1.00 74.18           C  
ATOM    820  CB  SER A  60     -26.150  18.917  26.423  1.00 69.57           C  
ATOM    821  OG  SER A  60     -25.394  17.808  26.877  1.00 67.54           O  
ATOM    822  HG  SER A  60     -24.908  17.358  26.063  1.00 72.68           H  
ATOM    823  C   SER A  60     -26.037  20.687  24.660  1.00 71.89           C  
ATOM    824  O   SER A  60     -26.485  20.069  23.693  1.00 71.53           O  
ATOM    825  HA  SER A  60     -24.421  19.445  25.284  1.00 72.68           H  
ATOM    826  HB1 SER A  60     -26.655  19.374  27.274  1.00 72.68           H  
ATOM    827  HB2 SER A  60     -26.891  18.570  25.703  1.00 72.68           H  
ATOM    828  N   PHE A  61     -26.208  21.994  24.818  1.00 69.91           N  
ATOM    829  HN  PHE A  61     -25.918  22.458  25.738  1.00 71.14           H  
ATOM    830  CA  PHE A  61     -26.783  22.803  23.757  1.00 70.37           C  
ATOM    831  CB  PHE A  61     -27.871  23.734  24.296  1.00 68.11           C  
ATOM    832  CG  PHE A  61     -28.211  24.861  23.359  1.00 69.52           C  
ATOM    833  CD1 PHE A  61     -29.057  24.654  22.283  1.00 70.13           C  
ATOM    834  CD2 PHE A  61     -27.668  26.123  23.542  1.00 70.16           C  
ATOM    835  CE1 PHE A  61     -29.361  25.681  21.412  1.00 72.13           C  
ATOM    836  CE2 PHE A  61     -27.966  27.151  22.675  1.00 72.91           C  
ATOM    837  CZ  PHE A  61     -28.814  26.932  21.609  1.00 73.91           C  
ATOM    838  C   PHE A  61     -25.710  23.625  23.038  1.00 71.96           C  
ATOM    839  O   PHE A  61     -25.607  23.578  21.814  1.00 73.47           O  
ATOM    840  HA  PHE A  61     -27.240  22.132  23.030  1.00 71.14           H  
ATOM    841  HB1 PHE A  61     -28.772  23.147  24.471  1.00 71.14           H  
ATOM    842  HB2 PHE A  61     -27.525  24.160  25.238  1.00 71.14           H  
ATOM    843  HD1 PHE A  61     -29.489  23.666  22.121  1.00 71.14           H  
ATOM    844  HD2 PHE A  61     -26.997  26.304  24.382  1.00 71.14           H  
ATOM    845  HE1 PHE A  61     -30.031  25.504  20.571  1.00 71.14           H  
ATOM    846  HE2 PHE A  61     -27.531  28.138  22.831  1.00 71.14           H  
ATOM    847  HZ  PHE A  61     -29.051  27.746  20.924  1.00 71.14           H  
ATOM    848  N   ALA A  62     -24.919  24.376  23.801  1.00 72.14           N  
ATOM    849  HN  ALA A  62     -24.989  24.289  24.865  1.00 75.20           H  
ATOM    850  CA  ALA A  62     -23.960  25.316  23.229  1.00 74.99           C  
ATOM    851  CB  ALA A  62     -23.298  26.126  24.331  1.00 75.15           C  
ATOM    852  C   ALA A  62     -22.898  24.623  22.381  1.00 75.87           C  
ATOM    853  O   ALA A  62     -22.551  25.105  21.296  1.00 77.85           O  
ATOM    854  HA  ALA A  62     -24.507  26.006  22.586  1.00 75.20           H  
ATOM    855  HB1 ALA A  62     -22.585  26.823  23.892  1.00 75.20           H  
ATOM    856  HB2 ALA A  62     -22.776  25.454  25.013  1.00 75.20           H  
ATOM    857  HB3 ALA A  62     -24.058  26.682  24.880  1.00 75.20           H  
ATOM    858  N   VAL A  63     -22.380  23.502  22.875  1.00 73.14           N  
ATOM    859  HN  VAL A  63     -22.739  23.120  23.808  1.00 74.37           H  
ATOM    860  CA  VAL A  63     -21.327  22.788  22.162  1.00 75.33           C  
ATOM    861  CB  VAL A  63     -20.736  21.646  23.024  1.00 72.66           C  
ATOM    862  CG1 VAL A  63     -19.942  20.671  22.164  1.00 73.47           C  
ATOM    863  CG2 VAL A  63     -19.869  22.220  24.140  1.00 73.21           C  
ATOM    864  C   VAL A  63     -21.824  22.255  20.806  1.00 75.08           C  
ATOM    865  O   VAL A  63     -21.183  22.509  19.788  1.00 77.67           O  
ATOM    866  HA  VAL A  63     -20.525  23.498  21.962  1.00 74.37           H  
ATOM    867  HB  VAL A  63     -21.563  21.102  23.481  1.00 74.37           H  
ATOM    868 1HG1 VAL A  63     -19.537  19.878  22.793  1.00 74.37           H  
ATOM    869 2HG1 VAL A  63     -19.124  21.200  21.675  1.00 74.37           H  
ATOM    870 3HG1 VAL A  63     -20.596  20.236  21.408  1.00 74.37           H  
ATOM    871 1HG2 VAL A  63     -19.460  21.406  24.738  1.00 74.37           H  
ATOM    872 2HG2 VAL A  63     -20.474  22.868  24.774  1.00 74.37           H  
ATOM    873 3HG2 VAL A  63     -19.052  22.797  23.706  1.00 74.37           H  
ATOM    874  N   PRO A  64     -22.968  21.541  20.771  1.00 75.29           N  
ATOM    875  CD  PRO A  64     -23.802  20.934  21.824  1.00 71.97           C  
ATOM    876  CA  PRO A  64     -23.441  21.166  19.431  1.00 75.94           C  
ATOM    877  CB  PRO A  64     -24.644  20.257  19.719  1.00 73.32           C  
ATOM    878  CG  PRO A  64     -24.443  19.787  21.117  1.00 71.28           C  
ATOM    879  C   PRO A  64     -23.871  22.370  18.593  1.00 80.93           C  
ATOM    880  O   PRO A  64     -23.786  22.317  17.369  1.00 86.94           O  
ATOM    881  HD1 PRO A  64     -24.550  21.639  22.187  1.00 76.52           H  
ATOM    882  HD2 PRO A  64     -23.191  20.589  22.658  1.00 76.52           H  
ATOM    883  HA  PRO A  64     -22.667  20.605  18.907  1.00 76.52           H  
ATOM    884  HB1 PRO A  64     -25.576  20.816  19.633  1.00 76.52           H  
ATOM    885  HB2 PRO A  64     -24.660  19.413  19.029  1.00 76.52           H  
ATOM    886  HG1 PRO A  64     -25.399  19.539  21.578  1.00 76.52           H  
ATOM    887  HG2 PRO A  64     -23.792  18.913  21.137  1.00 76.52           H  
ATOM    888  N   ALA A  65     -24.329  23.435  19.244  1.00 79.01           N  
ATOM    889  HN  ALA A  65     -24.405  23.404  20.311  1.00 77.30           H  
ATOM    890  CA  ALA A  65     -24.729  24.644  18.534  1.00 81.06           C  
ATOM    891  CB  ALA A  65     -25.429  25.612  19.478  1.00 59.70           C  
ATOM    892  C   ALA A  65     -23.519  25.311  17.886  1.00 82.14           C  
ATOM    893  O   ALA A  65     -23.615  25.876  16.797  1.00 84.61           O  
ATOM    894  HA  ALA A  65     -25.430  24.364  17.747  1.00 77.30           H  
ATOM    895  HB1 ALA A  65     -25.720  26.508  18.930  1.00 77.30           H  
ATOM    896  HB2 ALA A  65     -24.751  25.885  20.287  1.00 77.30           H  
ATOM    897  HB3 ALA A  65     -26.317  25.136  19.894  1.00 77.30           H  
ATOM    898  N   GLY A  66     -22.379  25.240  18.563  1.00 79.07           N  
ATOM    899  HN  GLY A  66     -22.368  24.755  19.517  1.00 79.27           H  
ATOM    900  CA  GLY A  66     -21.150  25.803  18.040  1.00 78.33           C  
ATOM    901  C   GLY A  66     -20.600  24.964  16.906  1.00 78.08           C  
ATOM    902  O   GLY A  66     -20.107  25.493  15.910  1.00 81.61           O  
ATOM    903  HA1 GLY A  66     -21.349  26.810  17.673  1.00 79.27           H  
ATOM    904  HA2 GLY A  66     -20.411  25.847  18.840  1.00 79.27           H  
ATOM    905  N   ILE A  67     -20.688  23.647  17.061  1.00 75.38           N  
ATOM    906  HN  ILE A  67     -21.102  23.259  17.968  1.00 73.81           H  
ATOM    907  CA  ILE A  67     -20.237  22.713  16.037  1.00 75.61           C  
ATOM    908  CB  ILE A  67     -20.327  21.258  16.537  1.00 70.46           C  
ATOM    909  CG2 ILE A  67     -20.002  20.278  15.419  1.00 70.13           C  
ATOM    910  CG1 ILE A  67     -19.375  21.051  17.717  1.00 67.43           C  
ATOM    911  CD1 ILE A  67     -19.536  19.718  18.419  1.00 63.66           C  
ATOM    912  C   ILE A  67     -21.060  22.885  14.758  1.00 80.77           C  
ATOM    913  O   ILE A  67     -20.513  22.895  13.652  1.00 87.05           O  
ATOM    914  HA  ILE A  67     -19.195  22.933  15.807  1.00 73.81           H  
ATOM    915  HB  ILE A  67     -21.346  21.071  16.877  1.00 73.81           H  
ATOM    916 1HG2 ILE A  67     -20.072  19.258  15.797  1.00 73.81           H  
ATOM    917 2HG2 ILE A  67     -18.990  20.462  15.057  1.00 73.81           H  
ATOM    918 3HG2 ILE A  67     -20.710  20.411  14.601  1.00 73.81           H  
ATOM    919 1HG1 ILE A  67     -18.352  21.121  17.347  1.00 73.81           H  
ATOM    920 2HG1 ILE A  67     -19.554  21.844  18.444  1.00 73.81           H  
ATOM    921 1HD1 ILE A  67     -18.825  19.652  19.242  1.00 73.81           H  
ATOM    922 2HD1 ILE A  67     -19.349  18.910  17.712  1.00 73.81           H  
ATOM    923 3HD1 ILE A  67     -20.550  19.632  18.808  1.00 73.81           H  
ATOM    924  N   LEU A  68     -22.371  23.043  14.918  1.00 78.70           N  
ATOM    925  HN  LEU A  68     -22.783  22.998  15.905  1.00 76.92           H  
ATOM    926  CA  LEU A  68     -23.266  23.277  13.788  1.00 81.24           C  
ATOM    927  CB  LEU A  68     -24.724  23.278  14.253  1.00 78.80           C  
ATOM    928  CG  LEU A  68     -25.384  21.923  14.499  1.00 76.98           C  
ATOM    929  CD1 LEU A  68     -26.789  22.114  15.050  1.00 62.17           C  
ATOM    930  CD2 LEU A  68     -25.414  21.108  13.215  1.00 65.59           C  
ATOM    931  C   LEU A  68     -22.963  24.590  13.071  1.00 84.62           C  
ATOM    932  O   LEU A  68     -23.092  24.684  11.849  1.00 87.24           O  
ATOM    933  HA  LEU A  68     -23.136  22.462  13.076  1.00 76.92           H  
ATOM    934  HB1 LEU A  68     -24.769  23.838  15.187  1.00 76.92           H  
ATOM    935  HB2 LEU A  68     -25.310  23.793  13.492  1.00 76.92           H  
ATOM    936  HG  LEU A  68     -24.794  21.381  15.238  1.00 76.92           H  
ATOM    937 1HD1 LEU A  68     -27.248  21.140  15.221  1.00 76.92           H  
ATOM    938 2HD1 LEU A  68     -27.387  22.677  14.333  1.00 76.92           H  
ATOM    939 3HD1 LEU A  68     -26.739  22.662  15.991  1.00 76.92           H  
ATOM    940 1HD2 LEU A  68     -25.887  20.145  13.406  1.00 76.92           H  
ATOM    941 2HD2 LEU A  68     -24.395  20.948  12.862  1.00 76.92           H  
ATOM    942 3HD2 LEU A  68     -25.981  21.646  12.455  1.00 76.92           H  
ATOM    943  N   ALA A  69     -22.557  25.598  13.838  1.00 85.33           N  
ATOM    944  HN  ALA A  69     -22.364  25.414  14.874  1.00 91.22           H  
ATOM    945  CA  ALA A  69     -22.365  26.947  13.314  1.00 89.91           C  
ATOM    946  CB  ALA A  69     -22.162  27.924  14.464  1.00 88.57           C  
ATOM    947  C   ALA A  69     -21.200  27.051  12.326  1.00 94.63           C  
ATOM    948  O   ALA A  69     -21.030  28.080  11.670  1.00 97.65           O  
ATOM    949  HA  ALA A  69     -23.276  27.234  12.788  1.00 91.22           H  
ATOM    950  HB1 ALA A  69     -22.019  28.929  14.067  1.00 91.22           H  
ATOM    951  HB2 ALA A  69     -21.282  27.633  15.038  1.00 91.22           H  
ATOM    952  HB3 ALA A  69     -23.039  27.911  15.112  1.00 91.22           H  
ATOM    953  N   ARG A  70     -20.402  25.992  12.225  1.00 95.14           N  
ATOM    954  HN  ARG A  70     -20.594  25.133  12.833  1.00102.19           H  
ATOM    955  CA  ARG A  70     -19.269  25.975  11.304  1.00100.43           C  
ATOM    956  CB  ARG A  70     -18.026  25.414  11.998  1.00 97.75           C  
ATOM    957  C   ARG A  70     -19.581  25.167  10.043  1.00106.33           C  
ATOM    958  O   ARG A  70     -18.741  25.043   9.149  1.00111.29           O  
ATOM    959  HA  ARG A  70     -19.058  27.002  11.006  1.00102.19           H  
ATOM    960  HB1 ARG A  70     -17.190  25.408  11.298  1.00102.19           H  
ATOM    961  HB2 ARG A  70     -18.225  24.396  12.334  1.00102.19           H  
ATOM    962  HB3 ARG A  70     -17.776  26.037  12.856  1.00102.19           H  
ATOM    963  N   GLN A  71     -20.796  24.628   9.976  1.00107.60           N  
ATOM    964  HN  GLN A  71     -21.473  24.788  10.789  1.00113.20           H  
ATOM    965  CA  GLN A  71     -21.246  23.827   8.839  1.00113.47           C  
ATOM    966  CB  GLN A  71     -21.992  22.582   9.334  1.00110.21           C  
ATOM    967  CG  GLN A  71     -21.202  21.291   9.218  1.00110.21           C  
ATOM    968  CD  GLN A  71     -19.865  21.356   9.929  1.00111.26           C  
ATOM    969  OE1 GLN A  71     -18.850  20.906   9.398  1.00114.76           O  
ATOM    970  NE2 GLN A  71     -19.858  21.911  11.136  1.00108.81           N  
ATOM    971 1HE2 GLN A  71     -20.768  22.284  11.558  1.00113.20           H  
ATOM    972 2HE2 GLN A  71     -18.943  21.985  11.685  1.00113.20           H  
ATOM    973  C   GLN A  71     -22.141  24.640   7.899  1.00120.71           C  
ATOM    974  O   GLN A  71     -22.815  25.571   8.340  1.00121.79           O  
ATOM    975  HA  GLN A  71     -20.369  23.501   8.280  1.00113.20           H  
ATOM    976  HB1 GLN A  71     -22.248  22.732  10.383  1.00113.20           H  
ATOM    977  HB2 GLN A  71     -22.905  22.477   8.749  1.00113.20           H  
ATOM    978  HG1 GLN A  71     -21.789  20.483   9.654  1.00113.20           H  
ATOM    979  HG2 GLN A  71     -21.026  21.084   8.162  1.00113.20           H  
ATOM    980  N   PRO A  72     -22.151  24.289   6.600  1.00127.58           N  
ATOM    981  CD  PRO A  72     -21.384  23.200   5.969  1.00129.56           C  
ATOM    982  CA  PRO A  72     -22.991  24.996   5.627  1.00132.76           C  
ATOM    983  CB  PRO A  72     -22.679  24.281   4.306  1.00136.76           C  
ATOM    984  CG  PRO A  72     -22.149  22.946   4.708  1.00133.63           C  
ATOM    985  C   PRO A  72     -24.478  24.900   5.953  1.00131.68           C  
ATOM    986  O   PRO A  72     -24.922  23.912   6.537  1.00128.69           O  
ATOM    987  HD1 PRO A  72     -21.366  22.314   6.603  1.00131.52           H  
ATOM    988  HD2 PRO A  72     -20.363  23.513   5.753  1.00131.52           H  
ATOM    989  HA  PRO A  72     -22.690  26.042   5.565  1.00131.52           H  
ATOM    990  HB1 PRO A  72     -23.583  24.170   3.707  1.00131.52           H  
ATOM    991  HB2 PRO A  72     -21.932  24.835   3.738  1.00131.52           H  
ATOM    992  HG1 PRO A  72     -22.966  22.248   4.889  1.00131.52           H  
ATOM    993  HG2 PRO A  72     -21.493  22.545   3.935  1.00131.52           H  
ATOM    994  N   LEU A  73     -25.236  25.924   5.577  1.00135.74           N  
ATOM    995  HN  LEU A  73     -24.787  26.750   5.067  1.00140.79           H  
ATOM    996  CA  LEU A  73     -26.668  25.943   5.844  1.00137.43           C  
ATOM    997  CB  LEU A  73     -27.135  27.364   6.162  1.00138.61           C  
ATOM    998  C   LEU A  73     -27.455  25.382   4.663  1.00144.25           C  
ATOM    999  O   LEU A  73     -27.820  26.114   3.742  1.00147.90           O  
ATOM   1000  HA  LEU A  73     -26.862  25.316   6.714  1.00140.79           H  
ATOM   1001  HB1 LEU A  73     -28.207  27.359   6.359  1.00140.79           H  
ATOM   1002  HB2 LEU A  73     -26.925  28.015   5.313  1.00140.79           H  
ATOM   1003  HB3 LEU A  73     -26.606  27.733   7.041  1.00140.79           H  
ATOM   1004  N   SER A  74     -27.702  24.076   4.695  1.00143.13           N  
ATOM   1005  HN  SER A  74     -27.287  23.490   5.489  1.00145.83           H  
ATOM   1006  CA  SER A  74     -28.521  23.415   3.683  1.00146.51           C  
ATOM   1007  CB  SER A  74     -27.697  23.111   2.428  1.00150.51           C  
ATOM   1008  OG  SER A  74     -26.648  22.202   2.710  1.00148.77           O  
ATOM   1009  HG  SER A  74     -26.011  22.615   3.436  1.00145.83           H  
ATOM   1010  C   SER A  74     -29.132  22.130   4.233  1.00143.72           C  
ATOM   1011  O   SER A  74     -28.415  21.209   4.627  1.00142.36           O  
ATOM   1012  HA  SER A  74     -29.332  24.088   3.405  1.00145.83           H  
ATOM   1013  HB1 SER A  74     -28.350  22.676   1.671  1.00145.83           H  
ATOM   1014  HB2 SER A  74     -27.270  24.040   2.050  1.00145.83           H  
ATOM   1015  N   LEU A  75     -30.460  22.075   4.263  1.00143.17           N  
ATOM   1016  HN  LEU A  75     -31.024  22.932   3.959  1.00140.59           H  
ATOM   1017  CA  LEU A  75     -31.168  20.877   4.699  1.00139.40           C  
ATOM   1018  CB  LEU A  75     -32.654  21.173   4.916  1.00137.00           C  
ATOM   1019  C   LEU A  75     -30.993  19.759   3.676  1.00146.17           C  
ATOM   1020  O   LEU A  75     -31.204  18.584   3.983  1.00137.20           O  
ATOM   1021  HA  LEU A  75     -30.740  20.548   5.646  1.00140.59           H  
ATOM   1022  HB1 LEU A  75     -33.162  20.265   5.241  1.00140.59           H  
ATOM   1023  HB2 LEU A  75     -33.096  21.522   3.982  1.00140.59           H  
ATOM   1024  HB3 LEU A  75     -32.764  21.943   5.679  1.00140.59           H  
ATOM   1025  N   PHE A  76     -30.602  20.137   2.461  1.00162.12           N  
ATOM   1026  HN  PHE A  76     -30.517  21.182   2.248  1.00178.77           H  
ATOM   1027  CA  PHE A  76     -30.287  19.177   1.410  1.00177.09           C  
ATOM   1028  CB  PHE A  76     -30.483  19.806   0.028  1.00188.71           C  
ATOM   1029  C   PHE A  76     -28.855  18.669   1.558  1.00177.15           C  
ATOM   1030  O   PHE A  76     -28.121  18.563   0.576  1.00188.80           O  
ATOM   1031  HA  PHE A  76     -30.965  18.329   1.503  1.00178.77           H  
ATOM   1032  HB1 PHE A  76     -30.243  19.073  -0.743  1.00178.77           H  
ATOM   1033  HB2 PHE A  76     -29.826  20.670  -0.075  1.00178.77           H  
ATOM   1034  HB3 PHE A  76     -31.520  20.123  -0.084  1.00178.77           H  
ATOM   1035  N   GLY A  77     -28.468  18.357   2.792  1.00160.78           N  
ATOM   1036  HN  GLY A  77     -29.172  18.444   3.593  1.00155.64           H  
ATOM   1037  CA  GLY A  77     -27.121  17.901   3.088  1.00157.60           C  
ATOM   1038  C   GLY A  77     -27.095  16.637   3.926  1.00152.47           C  
ATOM   1039  O   GLY A  77     -28.101  15.934   4.020  1.00151.72           O  
ATOM   1040  HA1 GLY A  77     -26.606  17.705   2.148  1.00155.64           H  
ATOM   1041  HA2 GLY A  77     -26.599  18.689   3.631  1.00155.64           H  
ATOM   1042  N   PRO A  78     -25.939  16.348   4.547  1.00141.91           N  
ATOM   1043  CD  PRO A  78     -24.765  17.237   4.546  1.00142.75           C  
ATOM   1044  CA  PRO A  78     -25.683  15.113   5.301  1.00131.29           C  
ATOM   1045  CB  PRO A  78     -24.297  15.356   5.905  1.00133.52           C  
ATOM   1046  CG  PRO A  78     -23.657  16.333   4.996  1.00139.94           C  
ATOM   1047  C   PRO A  78     -26.705  14.844   6.402  1.00116.18           C  
ATOM   1048  O   PRO A  78     -27.149  15.777   7.071  1.00113.14           O  
ATOM   1049  HD1 PRO A  78     -24.901  18.066   5.241  1.00131.25           H  
ATOM   1050  HD2 PRO A  78     -24.570  17.628   3.547  1.00131.25           H  
ATOM   1051  HA  PRO A  78     -25.644  14.265   4.618  1.00131.25           H  
ATOM   1052  HB1 PRO A  78     -24.383  15.766   6.911  1.00131.25           H  
ATOM   1053  HB2 PRO A  78     -23.724  14.429   5.938  1.00131.25           H  
ATOM   1054  HG1 PRO A  78     -22.891  16.901   5.524  1.00131.25           H  
ATOM   1055  HG2 PRO A  78     -23.209  15.824   4.143  1.00131.25           H  
ATOM   1056  N   PRO A  79     -27.076  13.569   6.586  1.00106.52           N  
ATOM   1057  CD  PRO A  79     -26.659  12.441   5.738  1.00106.00           C  
ATOM   1058  CA  PRO A  79     -28.031  13.152   7.618  1.00 98.26           C  
ATOM   1059  CB  PRO A  79     -28.244  11.662   7.321  1.00 98.96           C  
ATOM   1060  CG  PRO A  79     -27.783  11.474   5.909  1.00103.40           C  
ATOM   1061  C   PRO A  79     -27.481  13.350   9.025  1.00 90.30           C  
ATOM   1062  O   PRO A  79     -28.249  13.594   9.953  1.00 87.71           O  
ATOM   1063  HD1 PRO A  79     -25.717  12.015   6.085  1.00 98.74           H  
ATOM   1064  HD2 PRO A  79     -26.558  12.747   4.697  1.00 98.74           H  
ATOM   1065  HA  PRO A  79     -28.969  13.695   7.502  1.00 98.74           H  
ATOM   1066  HB1 PRO A  79     -27.653  11.048   8.001  1.00 98.74           H  
ATOM   1067  HB2 PRO A  79     -29.298  11.400   7.417  1.00 98.74           H  
ATOM   1068  HG1 PRO A  79     -27.437  10.452   5.752  1.00 98.74           H  
ATOM   1069  HG2 PRO A  79     -28.589  11.696   5.210  1.00 98.74           H  
ATOM   1070  N   GLY A  80     -26.164  13.244   9.175  1.00 87.94           N  
ATOM   1071  HN  GLY A  80     -25.554  13.069   8.313  1.00 84.47           H  
ATOM   1072  CA  GLY A  80     -25.533  13.359  10.478  1.00 83.44           C  
ATOM   1073  C   GLY A  80     -25.633  14.752  11.069  1.00 83.33           C  
ATOM   1074  O   GLY A  80     -25.620  14.928  12.288  1.00 83.18           O  
ATOM   1075  HA1 GLY A  80     -26.015  12.658  11.159  1.00 84.47           H  
ATOM   1076  HA2 GLY A  80     -24.479  13.101  10.376  1.00 84.47           H  
ATOM   1077  N   THR A  81     -25.731  15.745  10.194  1.00 85.63           N  
ATOM   1078  HN  THR A  81     -25.728  15.519   9.149  1.00 86.63           H  
ATOM   1079  CA  THR A  81     -25.843  17.133  10.618  1.00 85.30           C  
ATOM   1080  CB  THR A  81     -25.486  18.090   9.473  1.00 88.87           C  
ATOM   1081  OG1 THR A  81     -26.438  17.936   8.414  1.00 92.79           O  
ATOM   1082  HG1 THR A  81     -26.416  16.946   8.064  1.00 86.63           H  
ATOM   1083  CG2 THR A  81     -24.098  17.776   8.943  1.00 90.94           C  
ATOM   1084  C   THR A  81     -27.253  17.439  11.111  1.00 83.01           C  
ATOM   1085  O   THR A  81     -27.433  18.004  12.193  1.00 79.89           O  
ATOM   1086  HA  THR A  81     -25.146  17.301  11.439  1.00 86.63           H  
ATOM   1087  HB  THR A  81     -25.511  19.117   9.837  1.00 86.63           H  
ATOM   1088 1HG2 THR A  81     -23.855  18.461   8.131  1.00 86.63           H  
ATOM   1089 2HG2 THR A  81     -24.073  16.751   8.573  1.00 86.63           H  
ATOM   1090 3HG2 THR A  81     -23.368  17.890   9.744  1.00 86.63           H  
ATOM   1091  N   VAL A  82     -28.245  17.063  10.307  1.00 84.41           N  
ATOM   1092  HN  VAL A  82     -28.006  16.598   9.373  1.00 83.66           H  
ATOM   1093  CA  VAL A  82     -29.647  17.263  10.659  1.00 83.48           C  
ATOM   1094  CB  VAL A  82     -30.590  16.733   9.562  1.00 84.64           C  
ATOM   1095  CG1 VAL A  82     -32.029  17.120   9.864  1.00 82.59           C  
ATOM   1096  CG2 VAL A  82     -30.172  17.261   8.194  1.00 89.31           C  
ATOM   1097  C   VAL A  82     -29.978  16.575  11.979  1.00 81.83           C  
ATOM   1098  O   VAL A  82     -30.731  17.105  12.796  1.00 79.39           O  
ATOM   1099  HA  VAL A  82     -29.823  18.332  10.776  1.00 83.66           H  
ATOM   1100  HB  VAL A  82     -30.522  15.645   9.546  1.00 83.66           H  
ATOM   1101 1HG1 VAL A  82     -32.681  16.737   9.079  1.00 83.66           H  
ATOM   1102 2HG1 VAL A  82     -32.112  18.206   9.908  1.00 83.66           H  
ATOM   1103 3HG1 VAL A  82     -32.327  16.694  10.822  1.00 83.66           H  
ATOM   1104 1HG2 VAL A  82     -30.850  16.876   7.433  1.00 83.66           H  
ATOM   1105 2HG2 VAL A  82     -29.156  16.935   7.973  1.00 83.66           H  
ATOM   1106 3HG2 VAL A  82     -30.211  18.350   8.197  1.00 83.66           H  
ATOM   1107  N   LEU A  83     -29.402  15.396  12.187  1.00 82.84           N  
ATOM   1108  HN  LEU A  83     -28.775  14.976  11.428  1.00 83.62           H  
ATOM   1109  CA  LEU A  83     -29.607  14.664  13.428  1.00 81.23           C  
ATOM   1110  CB  LEU A  83     -29.057  13.241  13.312  1.00 82.62           C  
ATOM   1111  CG  LEU A  83     -29.879  12.293  12.436  1.00 86.06           C  
ATOM   1112  CD1 LEU A  83     -29.129  10.997  12.184  1.00 88.82           C  
ATOM   1113  CD2 LEU A  83     -31.238  12.015  13.064  1.00 82.91           C  
ATOM   1114  C   LEU A  83     -28.962  15.393  14.600  1.00 80.49           C  
ATOM   1115  O   LEU A  83     -29.498  15.397  15.706  1.00 84.01           O  
ATOM   1116  HA  LEU A  83     -30.679  14.601  13.614  1.00 83.62           H  
ATOM   1117  HB1 LEU A  83     -28.053  13.301  12.893  1.00 83.62           H  
ATOM   1118  HB2 LEU A  83     -29.008  12.816  14.315  1.00 83.62           H  
ATOM   1119  HG  LEU A  83     -30.044  12.780  11.475  1.00 83.62           H  
ATOM   1120 1HD1 LEU A  83     -29.735  10.341  11.559  1.00 83.62           H  
ATOM   1121 2HD1 LEU A  83     -28.924  10.505  13.135  1.00 83.62           H  
ATOM   1122 3HD1 LEU A  83     -28.189  11.213  11.677  1.00 83.62           H  
ATOM   1123 1HD2 LEU A  83     -31.804  11.339  12.423  1.00 83.62           H  
ATOM   1124 2HD2 LEU A  83     -31.785  12.951  13.176  1.00 83.62           H  
ATOM   1125 3HD2 LEU A  83     -31.099  11.556  14.043  1.00 83.62           H  
ATOM   1126  N   LEU A  84     -27.814  16.017  14.355  1.00 78.26           N  
ATOM   1127  HN  LEU A  84     -27.370  15.945  13.384  1.00 76.33           H  
ATOM   1128  CA  LEU A  84     -27.152  16.798  15.393  1.00 75.49           C  
ATOM   1129  CB  LEU A  84     -25.745  17.206  14.959  1.00 78.46           C  
ATOM   1130  CG  LEU A  84     -24.921  17.969  15.999  1.00 78.30           C  
ATOM   1131  CD1 LEU A  84     -24.895  17.220  17.322  1.00 76.16           C  
ATOM   1132  CD2 LEU A  84     -23.509  18.201  15.489  1.00 80.23           C  
ATOM   1133  C   LEU A  84     -27.988  18.027  15.729  1.00 72.73           C  
ATOM   1134  O   LEU A  84     -27.976  18.512  16.857  1.00 70.98           O  
ATOM   1135  HA  LEU A  84     -27.071  16.182  16.288  1.00 76.33           H  
ATOM   1136  HB1 LEU A  84     -25.199  16.299  14.700  1.00 76.33           H  
ATOM   1137  HB2 LEU A  84     -25.838  17.839  14.077  1.00 76.33           H  
ATOM   1138  HG  LEU A  84     -25.390  18.939  16.163  1.00 76.33           H  
ATOM   1139 1HD1 LEU A  84     -24.304  17.781  18.046  1.00 76.33           H  
ATOM   1140 2HD1 LEU A  84     -24.450  16.236  17.174  1.00 76.33           H  
ATOM   1141 3HD1 LEU A  84     -25.913  17.106  17.695  1.00 76.33           H  
ATOM   1142 1HD2 LEU A  84     -22.936  18.745  16.240  1.00 76.33           H  
ATOM   1143 2HD2 LEU A  84     -23.546  18.784  14.569  1.00 76.33           H  
ATOM   1144 3HD2 LEU A  84     -23.031  17.241  15.292  1.00 76.33           H  
ATOM   1145  N   GLY A  85     -28.722  18.519  14.739  1.00 74.04           N  
ATOM   1146  HN  GLY A  85     -28.635  18.088  13.763  1.00 70.58           H  
ATOM   1147  CA  GLY A  85     -29.638  19.623  14.944  1.00 72.53           C  
ATOM   1148  C   GLY A  85     -30.772  19.246  15.876  1.00 68.68           C  
ATOM   1149  O   GLY A  85     -31.202  20.051  16.696  1.00 67.08           O  
ATOM   1150  HA1 GLY A  85     -29.090  20.461  15.376  1.00 70.58           H  
ATOM   1151  HA2 GLY A  85     -30.056  19.919  13.982  1.00 70.58           H  
ATOM   1152  N   LEU A  86     -31.258  18.015  15.751  1.00 68.74           N  
ATOM   1153  HN  LEU A  86     -30.866  17.373  14.990  1.00 69.66           H  
ATOM   1154  CA  LEU A  86     -32.312  17.519  16.629  1.00 68.14           C  
ATOM   1155  CB  LEU A  86     -32.850  16.180  16.123  1.00 68.07           C  
ATOM   1156  CG  LEU A  86     -33.555  16.245  14.768  1.00 73.08           C  
ATOM   1157  CD1 LEU A  86     -33.941  14.853  14.294  1.00 75.08           C  
ATOM   1158  CD2 LEU A  86     -34.777  17.149  14.842  1.00 73.78           C  
ATOM   1159  C   LEU A  86     -31.798  17.381  18.059  1.00 66.33           C  
ATOM   1160  O   LEU A  86     -32.531  17.619  19.020  1.00 64.03           O  
ATOM   1161  HA  LEU A  86     -33.129  18.240  16.626  1.00 69.66           H  
ATOM   1162  HB1 LEU A  86     -32.012  15.488  16.037  1.00 69.66           H  
ATOM   1163  HB2 LEU A  86     -33.561  15.801  16.857  1.00 69.66           H  
ATOM   1164  HG  LEU A  86     -32.861  16.671  14.044  1.00 69.66           H  
ATOM   1165 1HD1 LEU A  86     -34.441  14.923  13.328  1.00 69.66           H  
ATOM   1166 2HD1 LEU A  86     -34.614  14.396  15.019  1.00 69.66           H  
ATOM   1167 3HD1 LEU A  86     -33.045  14.241  14.195  1.00 69.66           H  
ATOM   1168 1HD2 LEU A  86     -35.265  17.182  13.868  1.00 69.66           H  
ATOM   1169 2HD2 LEU A  86     -34.469  18.155  15.128  1.00 69.66           H  
ATOM   1170 3HD2 LEU A  86     -35.474  16.759  15.584  1.00 69.66           H  
ATOM   1171  N   PHE A  87     -30.533  16.997  18.192  1.00 67.31           N  
ATOM   1172  HN  PHE A  87     -29.976  16.726  17.320  1.00 71.28           H  
ATOM   1173  CA  PHE A  87     -29.886  16.937  19.496  1.00 68.58           C  
ATOM   1174  CB  PHE A  87     -28.469  16.368  19.371  1.00 72.06           C  
ATOM   1175  CG  PHE A  87     -27.830  16.016  20.688  1.00 73.13           C  
ATOM   1176  CD1 PHE A  87     -27.918  14.728  21.193  1.00 73.82           C  
ATOM   1177  CD2 PHE A  87     -27.130  16.967  21.415  1.00 74.57           C  
ATOM   1178  CE1 PHE A  87     -27.326  14.397  22.403  1.00 74.58           C  
ATOM   1179  CE2 PHE A  87     -26.536  16.642  22.626  1.00 74.09           C  
ATOM   1180  CZ  PHE A  87     -26.633  15.355  23.119  1.00 73.09           C  
ATOM   1181  C   PHE A  87     -29.854  18.336  20.097  1.00 68.33           C  
ATOM   1182  O   PHE A  87     -30.081  18.522  21.294  1.00 64.52           O  
ATOM   1183  HA  PHE A  87     -30.469  16.287  20.148  1.00 71.28           H  
ATOM   1184  HB1 PHE A  87     -28.515  15.466  18.761  1.00 71.28           H  
ATOM   1185  HB2 PHE A  87     -27.844  17.111  18.875  1.00 71.28           H  
ATOM   1186  HD1 PHE A  87     -28.459  13.966  20.632  1.00 71.28           H  
ATOM   1187  HD2 PHE A  87     -27.045  17.983  21.030  1.00 71.28           H  
ATOM   1188  HE1 PHE A  87     -27.407  13.381  22.789  1.00 71.28           H  
ATOM   1189  HE2 PHE A  87     -25.993  17.402  23.188  1.00 71.28           H  
ATOM   1190  HZ  PHE A  87     -26.165  15.096  24.069  1.00 71.28           H  
ATOM   1191  N   CYS A  88     -29.578  19.314  19.241  1.00 70.71           N  
ATOM   1192  HN  CYS A  88     -29.399  19.066  18.215  1.00 74.73           H  
ATOM   1193  CA  CYS A  88     -29.512  20.708  19.646  1.00 70.35           C  
ATOM   1194  CB  CYS A  88     -28.850  21.541  18.544  1.00 72.71           C  
ATOM   1195  SG  CYS A  88     -28.197  23.143  19.071  1.00 90.10           S  
ATOM   1196  HG  CYS A  88     -29.193  23.891  19.566  1.00 74.73           H  
ATOM   1197  C   CYS A  88     -30.906  21.246  19.974  1.00 72.01           C  
ATOM   1198  O   CYS A  88     -31.069  22.047  20.892  1.00 72.48           O  
ATOM   1199  HA  CYS A  88     -28.898  20.776  20.544  1.00 74.73           H  
ATOM   1200  HB1 CYS A  88     -28.024  20.960  18.133  1.00 74.73           H  
ATOM   1201  HB2 CYS A  88     -29.592  21.720  17.766  1.00 74.73           H  
ATOM   1202  N   VAL A  89     -31.910  20.794  19.226  1.00 74.27           N  
ATOM   1203  HN  VAL A  89     -31.700  20.105  18.434  1.00 76.84           H  
ATOM   1204  CA  VAL A  89     -33.292  21.212  19.455  1.00 76.01           C  
ATOM   1205  CB  VAL A  89     -34.235  20.704  18.333  1.00 78.13           C  
ATOM   1206  CG1 VAL A  89     -35.693  20.788  18.766  1.00 77.78           C  
ATOM   1207  CG2 VAL A  89     -34.014  21.493  17.051  1.00 80.92           C  
ATOM   1208  C   VAL A  89     -33.808  20.727  20.812  1.00 74.72           C  
ATOM   1209  O   VAL A  89     -34.459  21.481  21.538  1.00 76.08           O  
ATOM   1210  HA  VAL A  89     -33.320  22.302  19.453  1.00 76.84           H  
ATOM   1211  HB  VAL A  89     -33.998  19.659  18.135  1.00 76.84           H  
ATOM   1212 1HG1 VAL A  89     -36.333  20.426  17.961  1.00 76.84           H  
ATOM   1213 2HG1 VAL A  89     -35.946  21.824  18.993  1.00 76.84           H  
ATOM   1214 3HG1 VAL A  89     -35.845  20.175  19.654  1.00 76.84           H  
ATOM   1215 1HG2 VAL A  89     -34.684  21.122  16.276  1.00 76.84           H  
ATOM   1216 2HG2 VAL A  89     -32.981  21.375  16.724  1.00 76.84           H  
ATOM   1217 3HG2 VAL A  89     -34.218  22.548  17.233  1.00 76.84           H  
ATOM   1218  N   HIS A  90     -33.512  19.475  21.153  1.00 74.55           N  
ATOM   1219  HN  HIS A  90     -32.980  18.857  20.461  1.00 78.24           H  
ATOM   1220  CA  HIS A  90     -33.899  18.925  22.450  1.00 75.87           C  
ATOM   1221  CB  HIS A  90     -33.439  17.467  22.586  1.00 78.35           C  
ATOM   1222  CG  HIS A  90     -33.555  16.919  23.980  1.00 80.12           C  
ATOM   1223  CD2 HIS A  90     -32.645  16.825  24.980  1.00 79.44           C  
ATOM   1224  ND1 HIS A  90     -34.723  16.381  24.477  1.00 81.19           N  
ATOM   1225  HD1 HIS A  90     -35.644  16.300  23.938  1.00 78.24           H  
ATOM   1226  CE1 HIS A  90     -34.530  15.980  25.721  1.00 78.94           C  
ATOM   1227  NE2 HIS A  90     -33.277  16.238  26.051  1.00 78.69           N  
ATOM   1228  C   HIS A  90     -33.331  19.750  23.604  1.00 75.99           C  
ATOM   1229  O   HIS A  90     -34.068  20.181  24.492  1.00 79.22           O  
ATOM   1230  HA  HIS A  90     -34.987  18.947  22.519  1.00 78.24           H  
ATOM   1231  HB1 HIS A  90     -34.048  16.852  21.924  1.00 78.24           H  
ATOM   1232  HB2 HIS A  90     -32.395  17.407  22.280  1.00 78.24           H  
ATOM   1233  HD2 HIS A  90     -31.606  17.153  24.942  1.00 78.24           H  
ATOM   1234  HE1 HIS A  90     -35.277  15.516  26.365  1.00 78.24           H  
ATOM   1235  N   TYR A  91     -32.021  19.971  23.583  1.00 73.57           N  
ATOM   1236  HN  TYR A  91     -31.447  19.663  22.734  1.00 74.87           H  
ATOM   1237  CA  TYR A  91     -31.354  20.628  24.701  1.00 71.68           C  
ATOM   1238  CB  TYR A  91     -29.862  20.296  24.702  1.00 74.09           C  
ATOM   1239  CG  TYR A  91     -29.537  18.982  25.385  1.00 75.93           C  
ATOM   1240  CD1 TYR A  91     -29.606  18.858  26.772  1.00 77.12           C  
ATOM   1241  CE1 TYR A  91     -29.309  17.661  27.402  1.00 76.41           C  
ATOM   1242  CD2 TYR A  91     -29.161  17.869  24.650  1.00 77.54           C  
ATOM   1243  CE2 TYR A  91     -28.865  16.669  25.273  1.00 78.34           C  
ATOM   1244  CZ  TYR A  91     -28.939  16.570  26.647  1.00 78.20           C  
ATOM   1245  OH  TYR A  91     -28.643  15.376  27.267  1.00 79.84           O  
ATOM   1246  HH  TYR A  91     -27.838  15.514  27.928  1.00 74.87           H  
ATOM   1247  C   TYR A  91     -31.566  22.139  24.695  1.00 68.59           C  
ATOM   1248  O   TYR A  91     -31.205  22.831  25.647  1.00 67.18           O  
ATOM   1249  HA  TYR A  91     -31.783  20.235  25.623  1.00 74.87           H  
ATOM   1250  HB1 TYR A  91     -29.520  20.242  23.669  1.00 74.87           H  
ATOM   1251  HB2 TYR A  91     -29.331  21.095  25.220  1.00 74.87           H  
ATOM   1252  HD1 TYR A  91     -29.899  19.720  27.372  1.00 74.87           H  
ATOM   1253  HE1 TYR A  91     -29.368  17.583  28.488  1.00 74.87           H  
ATOM   1254  HD2 TYR A  91     -29.097  17.940  23.564  1.00 74.87           H  
ATOM   1255  HE2 TYR A  91     -28.574  15.803  24.679  1.00 74.87           H  
ATOM   1256  N   PHE A  92     -32.163  22.649  23.626  1.00 67.03           N  
ATOM   1257  HN  PHE A  92     -32.323  22.036  22.764  1.00 64.16           H  
ATOM   1258  CA  PHE A  92     -32.601  24.036  23.617  1.00 66.59           C  
ATOM   1259  CB  PHE A  92     -32.922  24.516  22.207  1.00 64.18           C  
ATOM   1260  CG  PHE A  92     -33.580  25.855  22.178  1.00 62.15           C  
ATOM   1261  CD1 PHE A  92     -32.849  26.999  22.453  1.00 62.36           C  
ATOM   1262  CD2 PHE A  92     -34.935  25.974  21.908  1.00 61.47           C  
ATOM   1263  CE1 PHE A  92     -33.451  28.242  22.443  1.00 63.64           C  
ATOM   1264  CE2 PHE A  92     -35.546  27.215  21.897  1.00 62.47           C  
ATOM   1265  CZ  PHE A  92     -34.803  28.351  22.165  1.00 63.58           C  
ATOM   1266  C   PHE A  92     -33.827  24.183  24.505  1.00 66.21           C  
ATOM   1267  O   PHE A  92     -33.935  25.126  25.291  1.00 66.09           O  
ATOM   1268  HA  PHE A  92     -31.801  24.656  24.022  1.00 64.16           H  
ATOM   1269  HB1 PHE A  92     -31.992  24.575  21.641  1.00 64.16           H  
ATOM   1270  HB2 PHE A  92     -33.589  23.792  21.738  1.00 64.16           H  
ATOM   1271  HD1 PHE A  92     -31.786  26.917  22.680  1.00 64.16           H  
ATOM   1272  HD2 PHE A  92     -35.525  25.081  21.702  1.00 64.16           H  
ATOM   1273  HE1 PHE A  92     -32.863  29.135  22.654  1.00 64.16           H  
ATOM   1274  HE2 PHE A  92     -36.610  27.298  21.678  1.00 64.16           H  
ATOM   1275  HZ  PHE A  92     -35.281  29.330  22.157  1.00 64.16           H  
ATOM   1276  N   HIS A  93     -34.757  23.246  24.359  1.00 65.05           N  
ATOM   1277  HN  HIS A  93     -34.647  22.519  23.582  1.00 68.25           H  
ATOM   1278  CA  HIS A  93     -35.921  23.184  25.228  1.00 66.28           C  
ATOM   1279  CB  HIS A  93     -36.903  22.118  24.735  1.00 68.67           C  
ATOM   1280  CG  HIS A  93     -37.906  21.701  25.766  1.00 70.71           C  
ATOM   1281  CD2 HIS A  93     -37.922  20.649  26.618  1.00 70.02           C  
ATOM   1282  ND1 HIS A  93     -39.060  22.415  26.019  1.00 73.00           N  
ATOM   1283  HD1 HIS A  93     -39.354  23.313  25.516  1.00 68.25           H  
ATOM   1284  CE1 HIS A  93     -39.743  21.818  26.979  1.00 72.25           C  
ATOM   1285  NE2 HIS A  93     -39.074  20.744  27.359  1.00 72.52           N  
ATOM   1286  C   HIS A  93     -35.513  22.897  26.678  1.00 62.06           C  
ATOM   1287  O   HIS A  93     -35.983  23.556  27.602  1.00 61.94           O  
ATOM   1288  HA  HIS A  93     -36.422  24.151  25.198  1.00 68.25           H  
ATOM   1289  HB1 HIS A  93     -37.440  22.517  23.874  1.00 68.25           H  
ATOM   1290  HB2 HIS A  93     -36.334  21.239  24.434  1.00 68.25           H  
ATOM   1291  HD2 HIS A  93     -37.162  19.872  26.700  1.00 68.25           H  
ATOM   1292  HE1 HIS A  93     -40.696  22.154  27.388  1.00 68.25           H  
ATOM   1293  N   ARG A  94     -34.632  21.919  26.864  1.00 58.48           N  
ATOM   1294  HN  ARG A  94     -34.221  21.424  26.009  1.00 57.71           H  
ATOM   1295  CA  ARG A  94     -34.207  21.499  28.196  1.00 60.44           C  
ATOM   1296  CB  ARG A  94     -33.235  20.316  28.088  1.00 61.21           C  
ATOM   1297  CG  ARG A  94     -32.583  19.893  29.404  1.00 59.09           C  
ATOM   1298  CD  ARG A  94     -33.570  19.253  30.378  1.00 56.69           C  
ATOM   1299  NE  ARG A  94     -34.104  17.984  29.884  1.00 54.77           N  
ATOM   1300  HE  ARG A  94     -33.426  17.165  29.767  1.00 57.71           H  
ATOM   1301  CZ  ARG A  94     -35.382  17.786  29.570  1.00 53.84           C  
ATOM   1302  NH1 ARG A  94     -36.260  18.770  29.708  1.00 52.81           N  
ATOM   1303 1HH1 ARG A  94     -35.941  19.724  30.071  1.00 57.71           H  
ATOM   1304 2HH1 ARG A  94     -37.287  18.609  29.455  1.00 57.71           H  
ATOM   1305  NH2 ARG A  94     -35.785  16.604  29.124  1.00 53.87           N  
ATOM   1306 1HH2 ARG A  94     -35.081  15.805  29.016  1.00 57.71           H  
ATOM   1307 2HH2 ARG A  94     -36.813  16.449  28.873  1.00 57.71           H  
ATOM   1308  C   ARG A  94     -33.563  22.636  28.986  1.00 61.83           C  
ATOM   1309  O   ARG A  94     -33.709  22.713  30.206  1.00 61.79           O  
ATOM   1310  HA  ARG A  94     -35.089  21.164  28.743  1.00 57.71           H  
ATOM   1311  HB1 ARG A  94     -33.785  19.462  27.693  1.00 57.71           H  
ATOM   1312  HB2 ARG A  94     -32.443  20.592  27.392  1.00 57.71           H  
ATOM   1313  HG1 ARG A  94     -31.794  19.173  29.185  1.00 57.71           H  
ATOM   1314  HG2 ARG A  94     -32.150  20.775  29.877  1.00 57.71           H  
ATOM   1315  HD1 ARG A  94     -33.060  19.072  31.324  1.00 57.71           H  
ATOM   1316  HD2 ARG A  94     -34.399  19.942  30.538  1.00 57.71           H  
ATOM   1317  N   THR A  95     -32.866  23.524  28.286  1.00 64.13           N  
ATOM   1318  HN  THR A  95     -32.843  23.443  27.220  1.00 67.89           H  
ATOM   1319  CA  THR A  95     -32.132  24.606  28.933  1.00 65.39           C  
ATOM   1320  CB  THR A  95     -30.853  24.955  28.144  1.00 69.84           C  
ATOM   1321  OG1 THR A  95     -29.923  23.871  28.232  1.00 72.93           O  
ATOM   1322  HG1 THR A  95     -29.676  23.702  29.238  1.00 67.89           H  
ATOM   1323  CG2 THR A  95     -30.205  26.215  28.696  1.00 70.41           C  
ATOM   1324  C   THR A  95     -32.959  25.875  29.088  1.00 65.87           C  
ATOM   1325  O   THR A  95     -33.142  26.383  30.198  1.00 66.64           O  
ATOM   1326  HA  THR A  95     -31.837  24.269  29.927  1.00 67.89           H  
ATOM   1327  HB  THR A  95     -31.113  25.117  27.098  1.00 67.89           H  
ATOM   1328 1HG2 THR A  95     -29.305  26.442  28.124  1.00 67.89           H  
ATOM   1329 2HG2 THR A  95     -29.941  26.060  29.742  1.00 67.89           H  
ATOM   1330 3HG2 THR A  95     -30.904  27.048  28.618  1.00 67.89           H  
ATOM   1331  N   PHE A  96     -33.453  26.386  27.965  1.00 63.72           N  
ATOM   1332  HN  PHE A  96     -33.376  25.824  27.058  1.00 61.88           H  
ATOM   1333  CA  PHE A  96     -34.097  27.693  27.938  1.00 65.20           C  
ATOM   1334  CB  PHE A  96     -33.861  28.366  26.586  1.00 64.78           C  
ATOM   1335  CG  PHE A  96     -32.413  28.622  26.286  1.00 62.08           C  
ATOM   1336  CD1 PHE A  96     -31.631  27.645  25.691  1.00 59.02           C  
ATOM   1337  CD2 PHE A  96     -31.833  29.840  26.600  1.00 62.21           C  
ATOM   1338  CE1 PHE A  96     -30.298  27.875  25.416  1.00 53.73           C  
ATOM   1339  CE2 PHE A  96     -30.499  30.080  26.327  1.00 62.25           C  
ATOM   1340  CZ  PHE A  96     -29.730  29.093  25.733  1.00 55.86           C  
ATOM   1341  C   PHE A  96     -35.592  27.628  28.227  1.00 65.42           C  
ATOM   1342  O   PHE A  96     -36.204  28.641  28.565  1.00 66.38           O  
ATOM   1343  HA  PHE A  96     -33.633  28.312  28.706  1.00 61.88           H  
ATOM   1344  HB1 PHE A  96     -34.266  27.722  25.805  1.00 61.88           H  
ATOM   1345  HB2 PHE A  96     -34.388  29.320  26.580  1.00 61.88           H  
ATOM   1346  HD1 PHE A  96     -32.074  26.682  25.437  1.00 61.88           H  
ATOM   1347  HD2 PHE A  96     -32.435  30.619  27.068  1.00 61.88           H  
ATOM   1348  HE1 PHE A  96     -29.695  27.096  24.949  1.00 61.88           H  
ATOM   1349  HE2 PHE A  96     -30.054  31.043  26.578  1.00 61.88           H  
ATOM   1350  HZ  PHE A  96     -28.678  29.277  25.516  1.00 61.88           H  
ATOM   1351  N   VAL A  97     -36.188  26.448  28.094  1.00 65.50           N  
ATOM   1352  HN  VAL A  97     -35.622  25.591  27.794  1.00 68.24           H  
ATOM   1353  CA  VAL A  97     -37.617  26.327  28.357  1.00 69.08           C  
ATOM   1354  CB  VAL A  97     -38.355  25.637  27.197  1.00 67.81           C  
ATOM   1355  CG1 VAL A  97     -39.838  25.516  27.521  1.00 66.06           C  
ATOM   1356  CG2 VAL A  97     -38.153  26.417  25.905  1.00 70.15           C  
ATOM   1357  C   VAL A  97     -37.893  25.570  29.652  1.00 68.07           C  
ATOM   1358  O   VAL A  97     -38.489  26.122  30.579  1.00 71.01           O  
ATOM   1359  HA  VAL A  97     -38.025  27.332  28.463  1.00 68.24           H  
ATOM   1360  HB  VAL A  97     -37.943  24.636  27.068  1.00 68.24           H  
ATOM   1361 1HG1 VAL A  97     -40.352  25.026  26.694  1.00 68.24           H  
ATOM   1362 2HG1 VAL A  97     -40.259  26.510  27.673  1.00 68.24           H  
ATOM   1363 3HG1 VAL A  97     -39.965  24.925  28.428  1.00 68.24           H  
ATOM   1364 1HG2 VAL A  97     -38.681  25.918  25.092  1.00 68.24           H  
ATOM   1365 2HG2 VAL A  97     -37.089  26.465  25.672  1.00 68.24           H  
ATOM   1366 3HG2 VAL A  97     -38.544  27.427  26.025  1.00 68.24           H  
ATOM   1367  N   TYR A  98     -37.461  24.315  29.719  1.00 64.03           N  
ATOM   1368  HN  TYR A  98     -36.934  23.894  28.889  1.00 54.78           H  
ATOM   1369  CA  TYR A  98     -37.695  23.506  30.907  1.00 61.76           C  
ATOM   1370  CB  TYR A  98     -37.189  22.076  30.711  1.00 56.01           C  
ATOM   1371  CG  TYR A  98     -37.214  21.295  32.004  1.00 52.45           C  
ATOM   1372  CD1 TYR A  98     -38.373  20.663  32.429  1.00 49.74           C  
ATOM   1373  CE1 TYR A  98     -38.409  19.962  33.620  1.00 48.93           C  
ATOM   1374  CD2 TYR A  98     -36.087  21.216  32.818  1.00 51.34           C  
ATOM   1375  CE2 TYR A  98     -36.115  20.524  34.010  1.00 48.87           C  
ATOM   1376  CZ  TYR A  98     -37.278  19.895  34.408  1.00 48.08           C  
ATOM   1377  OH  TYR A  98     -37.313  19.200  35.598  1.00 46.50           O  
ATOM   1378  HH  TYR A  98     -38.039  19.621  36.229  1.00 54.78           H  
ATOM   1379  C   TYR A  98     -37.035  24.092  32.148  1.00 64.49           C  
ATOM   1380  O   TYR A  98     -37.683  24.286  33.175  1.00 65.19           O  
ATOM   1381  HA  TYR A  98     -38.770  23.464  31.082  1.00 54.78           H  
ATOM   1382  HB1 TYR A  98     -37.824  21.573  29.982  1.00 54.78           H  
ATOM   1383  HB2 TYR A  98     -36.165  22.111  30.339  1.00 54.78           H  
ATOM   1384  HD1 TYR A  98     -39.271  20.720  31.814  1.00 54.78           H  
ATOM   1385  HE1 TYR A  98     -39.326  19.465  33.935  1.00 54.78           H  
ATOM   1386  HD2 TYR A  98     -35.166  21.710  32.507  1.00 54.78           H  
ATOM   1387  HE2 TYR A  98     -35.224  20.474  34.635  1.00 54.78           H  
ATOM   1388  N   SER A  99     -35.735  24.344  32.050  1.00 64.63           N  
ATOM   1389  HN  SER A  99     -35.259  24.262  31.095  1.00 62.75           H  
ATOM   1390  CA  SER A  99     -34.941  24.727  33.208  1.00 62.72           C  
ATOM   1391  CB  SER A  99     -33.451  24.676  32.868  1.00 61.73           C  
ATOM   1392  OG  SER A  99     -33.046  23.352  32.561  1.00 59.20           O  
ATOM   1393  HG  SER A  99     -33.224  22.730  33.388  1.00 62.75           H  
ATOM   1394  C   SER A  99     -35.309  26.108  33.732  1.00 63.43           C  
ATOM   1395  O   SER A  99     -35.320  26.329  34.940  1.00 64.76           O  
ATOM   1396  HA  SER A  99     -35.131  24.004  34.001  1.00 62.75           H  
ATOM   1397  HB1 SER A  99     -33.260  25.316  32.007  1.00 62.75           H  
ATOM   1398  HB2 SER A  99     -32.878  25.035  33.723  1.00 62.75           H  
ATOM   1399  N   LEU A 100     -35.615  27.034  32.830  1.00 63.87           N  
ATOM   1400  HN  LEU A 100     -35.639  26.776  31.792  1.00 67.42           H  
ATOM   1401  CA  LEU A 100     -35.920  28.403  33.245  1.00 67.29           C  
ATOM   1402  CB  LEU A 100     -35.692  29.373  32.083  1.00 67.68           C  
ATOM   1403  CG  LEU A 100     -34.236  29.487  31.621  1.00 67.26           C  
ATOM   1404  CD1 LEU A 100     -34.073  30.574  30.566  1.00 69.56           C  
ATOM   1405  CD2 LEU A 100     -33.317  29.743  32.808  1.00 66.94           C  
ATOM   1406  C   LEU A 100     -37.348  28.541  33.781  1.00 68.34           C  
ATOM   1407  O   LEU A 100     -37.706  29.571  34.356  1.00 68.42           O  
ATOM   1408  HA  LEU A 100     -35.233  28.672  34.047  1.00 67.42           H  
ATOM   1409  HB1 LEU A 100     -36.291  29.036  31.237  1.00 67.42           H  
ATOM   1410  HB2 LEU A 100     -36.027  30.362  32.396  1.00 67.42           H  
ATOM   1411  HG  LEU A 100     -33.950  28.536  31.172  1.00 67.42           H  
ATOM   1412 1HD1 LEU A 100     -33.029  30.630  30.259  1.00 67.42           H  
ATOM   1413 2HD1 LEU A 100     -34.380  31.534  30.982  1.00 67.42           H  
ATOM   1414 3HD1 LEU A 100     -34.693  30.338  29.701  1.00 67.42           H  
ATOM   1415 1HD2 LEU A 100     -32.287  29.821  32.460  1.00 67.42           H  
ATOM   1416 2HD2 LEU A 100     -33.399  28.919  33.516  1.00 67.42           H  
ATOM   1417 3HD2 LEU A 100     -33.606  30.673  33.298  1.00 67.42           H  
ATOM   1418  N   LEU A 101     -38.153  27.496  33.601  1.00 69.14           N  
ATOM   1419  HN  LEU A 101     -37.778  26.640  33.080  1.00 71.27           H  
ATOM   1420  CA  LEU A 101     -39.530  27.478  34.088  1.00 71.88           C  
ATOM   1421  CB  LEU A 101     -40.504  27.183  32.952  1.00 69.45           C  
ATOM   1422  CG  LEU A 101     -40.664  28.264  31.891  1.00 69.25           C  
ATOM   1423  CD1 LEU A 101     -41.628  27.788  30.825  1.00 69.28           C  
ATOM   1424  CD2 LEU A 101     -41.155  29.552  32.528  1.00 70.11           C  
ATOM   1425  C   LEU A 101     -39.690  26.438  35.180  1.00 76.02           C  
ATOM   1426  O   LEU A 101     -40.789  26.202  35.685  1.00 75.02           O  
ATOM   1427  HA  LEU A 101     -39.765  28.458  34.503  1.00 71.27           H  
ATOM   1428  HB1 LEU A 101     -40.163  26.277  32.451  1.00 71.27           H  
ATOM   1429  HB2 LEU A 101     -41.484  27.007  33.395  1.00 71.27           H  
ATOM   1430  HG  LEU A 101     -39.694  28.449  31.429  1.00 71.27           H  
ATOM   1431 1HD1 LEU A 101     -41.742  28.562  30.066  1.00 71.27           H  
ATOM   1432 2HD1 LEU A 101     -42.597  27.578  31.278  1.00 71.27           H  
ATOM   1433 3HD1 LEU A 101     -41.240  26.881  30.362  1.00 71.27           H  
ATOM   1434 1HD2 LEU A 101     -41.266  30.318  31.761  1.00 71.27           H  
ATOM   1435 2HD2 LEU A 101     -40.434  29.887  33.274  1.00 71.27           H  
ATOM   1436 3HD2 LEU A 101     -42.118  29.377  33.008  1.00 71.27           H  
ATOM   1437  N   ASN A 102     -38.570  25.815  35.521  1.00 80.01           N  
ATOM   1438  HN  ASN A 102     -37.659  26.108  35.043  1.00 87.32           H  
ATOM   1439  CA  ASN A 102     -38.521  24.754  36.510  1.00 81.91           C  
ATOM   1440  CB  ASN A 102     -37.084  24.258  36.646  1.00 86.17           C  
ATOM   1441  CG  ASN A 102     -36.973  23.022  37.489  1.00 91.45           C  
ATOM   1442  OD1 ASN A 102     -37.965  22.347  37.758  1.00 96.94           O  
ATOM   1443  ND2 ASN A 102     -35.756  22.709  37.913  1.00 91.53           N  
ATOM   1444 1HD2 ASN A 102     -34.923  23.325  37.649  1.00 87.32           H  
ATOM   1445 2HD2 ASN A 102     -35.608  21.839  38.519  1.00 87.32           H  
ATOM   1446  C   ASN A 102     -39.064  25.203  37.863  1.00 81.31           C  
ATOM   1447  O   ASN A 102     -38.818  26.328  38.300  1.00 89.21           O  
ATOM   1448  HA  ASN A 102     -39.135  23.927  36.154  1.00 87.32           H  
ATOM   1449  HB1 ASN A 102     -36.696  24.037  35.651  1.00 87.32           H  
ATOM   1450  HB2 ASN A 102     -36.485  25.046  37.103  1.00 87.32           H  
ATOM   1451  N   ARG A 103     -39.816  24.323  38.515  1.00 74.04           N  
ATOM   1452  HN  ARG A 103     -39.985  23.358  38.082  1.00 66.26           H  
ATOM   1453  CA  ARG A 103     -40.417  24.639  39.804  1.00 70.11           C  
ATOM   1454  CB  ARG A 103     -41.949  24.574  39.722  1.00 69.31           C  
ATOM   1455  CG  ARG A 103     -42.566  25.407  38.602  1.00 67.27           C  
ATOM   1456  CD  ARG A 103     -43.482  26.491  39.146  1.00 65.95           C  
ATOM   1457  NE  ARG A 103     -44.901  26.210  38.922  1.00 63.53           N  
ATOM   1458  HE  ARG A 103     -45.370  25.484  39.551  1.00 66.26           H  
ATOM   1459  CZ  ARG A 103     -45.646  26.797  37.989  1.00 63.56           C  
ATOM   1460  NH1 ARG A 103     -46.929  26.480  37.866  1.00 63.06           N  
ATOM   1461 1HH1 ARG A 103     -47.364  25.752  38.518  1.00 66.26           H  
ATOM   1462 2HH1 ARG A 103     -47.527  26.952  37.116  1.00 66.26           H  
ATOM   1463  NH2 ARG A 103     -45.117  27.706  37.177  1.00 64.02           N  
ATOM   1464 1HH2 ARG A 103     -44.085  27.970  37.271  1.00 66.26           H  
ATOM   1465 2HH2 ARG A 103     -45.723  28.173  36.429  1.00 66.26           H  
ATOM   1466  C   ARG A 103     -39.908  23.688  40.885  1.00 64.90           C  
ATOM   1467  O   ARG A 103     -40.665  23.259  41.754  1.00 63.12           O  
ATOM   1468  HA  ARG A 103     -40.130  25.655  40.077  1.00 66.26           H  
ATOM   1469  HB1 ARG A 103     -42.236  23.534  39.569  1.00 66.26           H  
ATOM   1470  HB2 ARG A 103     -42.354  24.927  40.670  1.00 66.26           H  
ATOM   1471  HG1 ARG A 103     -41.766  25.876  38.029  1.00 66.26           H  
ATOM   1472  HG2 ARG A 103     -43.144  24.751  37.951  1.00 66.26           H  
ATOM   1473  HD1 ARG A 103     -43.312  26.583  40.219  1.00 66.26           H  
ATOM   1474  HD2 ARG A 103     -43.234  27.433  38.657  1.00 66.26           H  
ATOM   1475  N   GLY A 104     -38.622  23.365  40.827  1.00 63.13           N  
ATOM   1476  HN  GLY A 104     -38.001  23.814  40.080  1.00 60.52           H  
ATOM   1477  CA  GLY A 104     -38.040  22.415  41.758  1.00 59.42           C  
ATOM   1478  C   GLY A 104     -37.438  23.058  42.993  1.00 60.79           C  
ATOM   1479  O   GLY A 104     -37.199  24.265  43.027  1.00 58.76           O  
ATOM   1480  HA1 GLY A 104     -38.820  21.724  42.076  1.00 60.52           H  
ATOM   1481  HA2 GLY A 104     -37.255  21.864  41.240  1.00 60.52           H  
ATOM   1482  N   ARG A 105     -37.198  22.245  44.016  1.00 60.27           N  
ATOM   1483  HN  ARG A 105     -37.497  21.220  43.946  1.00 63.00           H  
ATOM   1484  CA  ARG A 105     -36.538  22.708  45.230  1.00 60.49           C  
ATOM   1485  CB  ARG A 105     -36.596  21.629  46.310  1.00 61.03           C  
ATOM   1486  CG  ARG A 105     -35.983  20.311  45.878  1.00 59.91           C  
ATOM   1487  CD  ARG A 105     -35.793  19.382  47.050  1.00 63.21           C  
ATOM   1488  NE  ARG A 105     -37.042  19.112  47.754  1.00 65.66           N  
ATOM   1489  HE  ARG A 105     -37.952  19.132  47.192  1.00 63.00           H  
ATOM   1490  CZ  ARG A 105     -37.114  18.843  49.053  1.00 67.77           C  
ATOM   1491  NH1 ARG A 105     -38.286  18.602  49.620  1.00 72.04           N  
ATOM   1492 1HH1 ARG A 105     -39.179  18.624  49.032  1.00 63.00           H  
ATOM   1493 2HH1 ARG A 105     -38.339  18.386  50.667  1.00 63.00           H  
ATOM   1494  NH2 ARG A 105     -36.009  18.819  49.784  1.00 67.44           N  
ATOM   1495 1HH2 ARG A 105     -35.061  19.017  49.329  1.00 63.00           H  
ATOM   1496 2HH2 ARG A 105     -36.065  18.602  50.831  1.00 63.00           H  
ATOM   1497  C   ARG A 105     -35.086  23.088  44.937  1.00 58.74           C  
ATOM   1498  O   ARG A 105     -34.537  22.673  43.915  1.00 56.43           O  
ATOM   1499  HA  ARG A 105     -37.061  23.592  45.594  1.00 63.00           H  
ATOM   1500  HB1 ARG A 105     -36.058  21.989  47.187  1.00 63.00           H  
ATOM   1501  HB2 ARG A 105     -37.640  21.456  46.569  1.00 63.00           H  
ATOM   1502  HG1 ARG A 105     -36.642  19.835  45.152  1.00 63.00           H  
ATOM   1503  HG2 ARG A 105     -35.014  20.505  45.418  1.00 63.00           H  
ATOM   1504  HD1 ARG A 105     -35.385  18.439  46.686  1.00 63.00           H  
ATOM   1505  HD2 ARG A 105     -35.090  19.838  47.747  1.00 63.00           H  
ATOM   1506  N   PRO A 106     -34.469  23.896  45.821  1.00 61.34           N  
ATOM   1507  CD  PRO A 106     -35.174  24.735  46.801  1.00 62.09           C  
ATOM   1508  CA  PRO A 106     -33.052  24.272  45.732  1.00 62.45           C  
ATOM   1509  CB  PRO A 106     -32.766  24.902  47.102  1.00 64.75           C  
ATOM   1510  CG  PRO A 106     -34.109  25.034  47.796  1.00 64.17           C  
ATOM   1511  C   PRO A 106     -32.118  23.086  45.482  1.00 64.02           C  
ATOM   1512  O   PRO A 106     -32.241  22.036  46.115  1.00 66.95           O  
ATOM   1513  HD1 PRO A 106     -36.001  24.193  47.260  1.00 63.68           H  
ATOM   1514  HD2 PRO A 106     -35.549  25.648  46.340  1.00 63.68           H  
ATOM   1515  HA  PRO A 106     -32.918  25.018  44.949  1.00 63.68           H  
ATOM   1516  HB1 PRO A 106     -32.103  24.260  47.682  1.00 63.68           H  
ATOM   1517  HB2 PRO A 106     -32.307  25.883  46.978  1.00 63.68           H  
ATOM   1518  HG1 PRO A 106     -34.168  24.328  48.624  1.00 63.68           H  
ATOM   1519  HG2 PRO A 106     -34.231  26.049  48.174  1.00 63.68           H  
ATOM   1520  N   TYR A 107     -31.181  23.281  44.561  1.00 62.96           N  
ATOM   1521  HN  TYR A 107     -31.047  24.269  44.173  1.00 65.44           H  
ATOM   1522  CA  TYR A 107     -30.326  22.215  44.053  1.00 62.13           C  
ATOM   1523  CB  TYR A 107     -30.265  22.320  42.526  1.00 64.06           C  
ATOM   1524  CG  TYR A 107     -29.622  21.166  41.789  1.00 66.45           C  
ATOM   1525  CD1 TYR A 107     -30.395  20.135  41.267  1.00 65.77           C  
ATOM   1526  CE1 TYR A 107     -29.816  19.088  40.578  1.00 65.61           C  
ATOM   1527  CD2 TYR A 107     -28.248  21.126  41.576  1.00 69.28           C  
ATOM   1528  CE2 TYR A 107     -27.661  20.080  40.889  1.00 69.74           C  
ATOM   1529  CZ  TYR A 107     -28.448  19.065  40.394  1.00 66.72           C  
ATOM   1530  OH  TYR A 107     -27.865  18.023  39.711  1.00 66.44           O  
ATOM   1531  HH  TYR A 107     -28.070  17.121  40.207  1.00 65.44           H  
ATOM   1532  C   TYR A 107     -28.924  22.283  44.667  1.00 62.18           C  
ATOM   1533  O   TYR A 107     -28.378  23.372  44.855  1.00 63.93           O  
ATOM   1534  HA  TYR A 107     -30.774  21.257  44.317  1.00 65.44           H  
ATOM   1535  HB1 TYR A 107     -31.288  22.416  42.161  1.00 65.44           H  
ATOM   1536  HB2 TYR A 107     -29.705  23.222  42.280  1.00 65.44           H  
ATOM   1537  HD1 TYR A 107     -31.476  20.154  41.404  1.00 65.44           H  
ATOM   1538  HE1 TYR A 107     -30.436  18.284  40.181  1.00 65.44           H  
ATOM   1539  HD2 TYR A 107     -27.623  21.934  41.958  1.00 65.44           H  
ATOM   1540  HE2 TYR A 107     -26.581  20.059  40.740  1.00 65.44           H  
ATOM   1541  N   PRO A 108     -28.341  21.117  44.992  1.00 62.90           N  
ATOM   1542  CD  PRO A 108     -28.976  19.793  44.883  1.00 59.91           C  
ATOM   1543  CA  PRO A 108     -26.990  21.035  45.570  1.00 65.37           C  
ATOM   1544  CB  PRO A 108     -26.798  19.534  45.813  1.00 64.24           C  
ATOM   1545  CG  PRO A 108     -28.177  18.962  45.832  1.00 61.75           C  
ATOM   1546  C   PRO A 108     -25.912  21.566  44.625  1.00 68.67           C  
ATOM   1547  O   PRO A 108     -25.772  21.056  43.512  1.00 66.40           O  
ATOM   1548  HD1 PRO A 108     -28.904  19.406  43.867  1.00 64.18           H  
ATOM   1549  HD2 PRO A 108     -30.023  19.834  45.183  1.00 64.18           H  
ATOM   1550  HA  PRO A 108     -26.955  21.574  46.517  1.00 64.18           H  
ATOM   1551  HB1 PRO A 108     -26.211  19.089  45.010  1.00 64.18           H  
ATOM   1552  HB2 PRO A 108     -26.300  19.362  46.767  1.00 64.18           H  
ATOM   1553  HG1 PRO A 108     -28.161  17.922  45.505  1.00 64.18           H  
ATOM   1554  HG2 PRO A 108     -28.598  19.021  46.835  1.00 64.18           H  
ATOM   1555  N   ALA A 109     -25.160  22.568  45.072  1.00 74.64           N  
ATOM   1556  HN  ALA A 109     -25.307  22.918  46.073  1.00 80.22           H  
ATOM   1557  CA  ALA A 109     -24.139  23.207  44.244  1.00 79.34           C  
ATOM   1558  CB  ALA A 109     -23.502  24.363  45.000  1.00 82.53           C  
ATOM   1559  C   ALA A 109     -23.065  22.222  43.786  1.00 82.63           C  
ATOM   1560  O   ALA A 109     -22.603  22.286  42.645  1.00 81.94           O  
ATOM   1561  HA  ALA A 109     -24.627  23.611  43.357  1.00 80.22           H  
ATOM   1562  HB1 ALA A 109     -22.743  24.832  44.375  1.00 80.22           H  
ATOM   1563  HB2 ALA A 109     -23.039  23.989  45.913  1.00 80.22           H  
ATOM   1564  HB3 ALA A 109     -24.267  25.097  45.254  1.00 80.22           H  
ATOM   1565  N   ILE A 110     -22.680  21.320  44.683  1.00 87.53           N  
ATOM   1566  HN  ILE A 110     -23.122  21.348  45.657  1.00 99.29           H  
ATOM   1567  CA  ILE A 110     -21.682  20.294  44.399  1.00 92.58           C  
ATOM   1568  CB  ILE A 110     -21.580  19.290  45.570  1.00100.78           C  
ATOM   1569  CG2 ILE A 110     -20.559  18.199  45.267  1.00101.12           C  
ATOM   1570  CG1 ILE A 110     -21.225  20.021  46.866  1.00112.83           C  
ATOM   1571  CD1 ILE A 110     -21.097  19.114  48.075  1.00115.79           C  
ATOM   1572  C   ILE A 110     -21.972  19.520  43.109  1.00 90.01           C  
ATOM   1573  O   ILE A 110     -21.071  19.277  42.306  1.00 93.66           O  
ATOM   1574  HA  ILE A 110     -20.715  20.784  44.289  1.00 99.29           H  
ATOM   1575  HB  ILE A 110     -22.554  18.818  45.700  1.00 99.29           H  
ATOM   1576 1HG2 ILE A 110     -20.507  17.506  46.107  1.00 99.29           H  
ATOM   1577 2HG2 ILE A 110     -19.580  18.651  45.108  1.00 99.29           H  
ATOM   1578 3HG2 ILE A 110     -20.859  17.659  44.369  1.00 99.29           H  
ATOM   1579 1HG1 ILE A 110     -20.274  20.533  46.720  1.00 99.29           H  
ATOM   1580 2HG1 ILE A 110     -22.005  20.754  47.070  1.00 99.29           H  
ATOM   1581 1HD1 ILE A 110     -20.844  19.710  48.952  1.00 99.29           H  
ATOM   1582 2HD1 ILE A 110     -20.312  18.379  47.897  1.00 99.29           H  
ATOM   1583 3HD1 ILE A 110     -22.043  18.600  48.246  1.00 99.29           H  
ATOM   1584  N   LEU A 111     -23.234  19.154  42.903  1.00 83.93           N  
ATOM   1585  HN  LEU A 111     -23.992  19.481  43.584  1.00 74.47           H  
ATOM   1586  CA  LEU A 111     -23.608  18.314  41.767  1.00 77.23           C  
ATOM   1587  CB  LEU A 111     -24.985  17.684  42.004  1.00 73.58           C  
ATOM   1588  CG  LEU A 111     -25.095  16.781  43.232  1.00 71.75           C  
ATOM   1589  CD1 LEU A 111     -26.386  15.979  43.200  1.00 68.58           C  
ATOM   1590  CD2 LEU A 111     -23.883  15.865  43.326  1.00 72.53           C  
ATOM   1591  C   LEU A 111     -23.619  19.052  40.430  1.00 74.28           C  
ATOM   1592  O   LEU A 111     -23.632  18.418  39.376  1.00 73.87           O  
ATOM   1593  HA  LEU A 111     -22.880  17.506  41.696  1.00 74.47           H  
ATOM   1594  HB1 LEU A 111     -25.708  18.492  42.116  1.00 74.47           H  
ATOM   1595  HB2 LEU A 111     -25.237  17.089  41.126  1.00 74.47           H  
ATOM   1596  HG  LEU A 111     -25.111  17.415  44.119  1.00 74.47           H  
ATOM   1597 1HD1 LEU A 111     -26.442  15.344  44.084  1.00 74.47           H  
ATOM   1598 2HD1 LEU A 111     -26.406  15.357  42.305  1.00 74.47           H  
ATOM   1599 3HD1 LEU A 111     -27.237  16.660  43.188  1.00 74.47           H  
ATOM   1600 1HD2 LEU A 111     -23.976  15.228  44.206  1.00 74.47           H  
ATOM   1601 2HD2 LEU A 111     -22.978  16.467  43.408  1.00 74.47           H  
ATOM   1602 3HD2 LEU A 111     -23.826  15.244  42.432  1.00 74.47           H  
ATOM   1603  N   ILE A 112     -23.620  20.380  40.468  1.00 73.06           N  
ATOM   1604  HN  ILE A 112     -23.565  20.883  41.411  1.00 71.73           H  
ATOM   1605  CA  ILE A 112     -23.694  21.162  39.237  1.00 71.74           C  
ATOM   1606  CB  ILE A 112     -23.843  22.661  39.529  1.00 72.70           C  
ATOM   1607  CG2 ILE A 112     -23.473  23.487  38.303  1.00 73.00           C  
ATOM   1608  CG1 ILE A 112     -25.280  22.970  39.948  1.00 70.76           C  
ATOM   1609  CD1 ILE A 112     -25.568  24.443  40.069  1.00 72.12           C  
ATOM   1610  C   ILE A 112     -22.468  20.941  38.359  1.00 71.36           C  
ATOM   1611  O   ILE A 112     -22.592  20.668  37.163  1.00 69.07           O  
ATOM   1612  HA  ILE A 112     -24.573  20.836  38.681  1.00 71.73           H  
ATOM   1613  HB  ILE A 112     -23.174  22.928  40.347  1.00 71.73           H  
ATOM   1614 1HG2 ILE A 112     -23.585  24.547  38.531  1.00 71.73           H  
ATOM   1615 2HG2 ILE A 112     -24.130  23.223  37.474  1.00 71.73           H  
ATOM   1616 3HG2 ILE A 112     -22.439  23.283  38.026  1.00 71.73           H  
ATOM   1617 1HG1 ILE A 112     -25.955  22.547  39.204  1.00 71.73           H  
ATOM   1618 2HG1 ILE A 112     -25.465  22.502  40.915  1.00 71.73           H  
ATOM   1619 1HD1 ILE A 112     -26.606  24.587  40.370  1.00 71.73           H  
ATOM   1620 2HD1 ILE A 112     -25.398  24.927  39.107  1.00 71.73           H  
ATOM   1621 3HD1 ILE A 112     -24.909  24.882  40.818  1.00 71.73           H  
ATOM   1622  N   LEU A 113     -21.290  21.039  38.963  1.00 73.42           N  
ATOM   1623  HN  LEU A 113     -21.257  21.249  40.012  1.00 76.77           H  
ATOM   1624  CA  LEU A 113     -20.043  20.869  38.234  1.00 74.28           C  
ATOM   1625  CB  LEU A 113     -18.853  21.140  39.154  1.00 77.40           C  
ATOM   1626  CG  LEU A 113     -18.761  22.594  39.624  1.00 80.23           C  
ATOM   1627  CD1 LEU A 113     -17.593  22.787  40.567  1.00 83.98           C  
ATOM   1628  CD2 LEU A 113     -18.645  23.537  38.434  1.00 80.84           C  
ATOM   1629  C   LEU A 113     -19.930  19.481  37.605  1.00 72.07           C  
ATOM   1630  O   LEU A 113     -19.411  19.341  36.500  1.00 71.91           O  
ATOM   1631  HA  LEU A 113     -20.021  21.605  37.430  1.00 76.77           H  
ATOM   1632  HB1 LEU A 113     -18.943  20.499  40.031  1.00 76.77           H  
ATOM   1633  HB2 LEU A 113     -17.938  20.893  38.615  1.00 76.77           H  
ATOM   1634  HG  LEU A 113     -19.677  22.836  40.163  1.00 76.77           H  
ATOM   1635 1HD1 LEU A 113     -17.551  23.829  40.886  1.00 76.77           H  
ATOM   1636 2HD1 LEU A 113     -16.666  22.526  40.056  1.00 76.77           H  
ATOM   1637 3HD1 LEU A 113     -17.720  22.146  41.439  1.00 76.77           H  
ATOM   1638 1HD2 LEU A 113     -18.581  24.565  38.790  1.00 76.77           H  
ATOM   1639 2HD2 LEU A 113     -19.522  23.428  37.796  1.00 76.77           H  
ATOM   1640 3HD2 LEU A 113     -17.749  23.294  37.863  1.00 76.77           H  
ATOM   1641  N   ARG A 114     -20.424  18.459  38.300  1.00 70.99           N  
ATOM   1642  HN  ARG A 114     -20.822  18.629  39.278  1.00 70.34           H  
ATOM   1643  CA  ARG A 114     -20.430  17.106  37.745  1.00 69.35           C  
ATOM   1644  CB  ARG A 114     -20.678  16.061  38.836  1.00 69.01           C  
ATOM   1645  CG  ARG A 114     -19.493  15.831  39.754  1.00 70.68           C  
ATOM   1646  CD  ARG A 114     -19.345  14.357  40.115  1.00 71.22           C  
ATOM   1647  NE  ARG A 114     -20.434  13.873  40.958  1.00 69.90           N  
ATOM   1648  HE  ARG A 114     -21.283  13.434  40.477  1.00 70.34           H  
ATOM   1649  CZ  ARG A 114     -20.436  13.942  42.285  1.00 71.21           C  
ATOM   1650  NH1 ARG A 114     -19.409  14.484  42.922  1.00 73.30           N  
ATOM   1651 1HH1 ARG A 114     -18.577  14.867  42.369  1.00 70.34           H  
ATOM   1652 2HH1 ARG A 114     -19.411  14.540  43.991  1.00 70.34           H  
ATOM   1653  NH2 ARG A 114     -21.468  13.475  42.973  1.00 70.80           N  
ATOM   1654 1HH2 ARG A 114     -22.301  13.041  42.460  1.00 70.34           H  
ATOM   1655 2HH2 ARG A 114     -21.468  13.532  44.041  1.00 70.34           H  
ATOM   1656  C   ARG A 114     -21.483  16.973  36.652  1.00 67.89           C  
ATOM   1657  O   ARG A 114     -21.244  16.345  35.621  1.00 69.42           O  
ATOM   1658  HA  ARG A 114     -19.452  16.913  37.303  1.00 70.34           H  
ATOM   1659  HB1 ARG A 114     -21.521  16.393  39.442  1.00 70.34           H  
ATOM   1660  HB2 ARG A 114     -20.926  15.115  38.354  1.00 70.34           H  
ATOM   1661  HG1 ARG A 114     -18.585  16.166  39.251  1.00 70.34           H  
ATOM   1662  HG2 ARG A 114     -19.636  16.407  40.668  1.00 70.34           H  
ATOM   1663  HD1 ARG A 114     -19.330  13.772  39.195  1.00 70.34           H  
ATOM   1664  HD2 ARG A 114     -18.404  14.221  40.648  1.00 70.34           H  
ATOM   1665  N   GLY A 115     -22.650  17.560  36.892  1.00 65.20           N  
ATOM   1666  HN  GLY A 115     -22.815  18.025  37.842  1.00 61.94           H  
ATOM   1667  CA  GLY A 115     -23.707  17.585  35.901  1.00 62.63           C  
ATOM   1668  C   GLY A 115     -23.262  18.341  34.665  1.00 61.45           C  
ATOM   1669  O   GLY A 115     -23.540  17.930  33.540  1.00 58.50           O  
ATOM   1670  HA1 GLY A 115     -23.961  16.562  35.623  1.00 61.94           H  
ATOM   1671  HA2 GLY A 115     -24.583  18.076  36.325  1.00 61.94           H  
ATOM   1672  N   THR A 116     -22.560  19.451  34.875  1.00 62.71           N  
ATOM   1673  HN  THR A 116     -22.371  19.771  35.879  1.00 63.18           H  
ATOM   1674  CA  THR A 116     -22.042  20.240  33.761  1.00 62.79           C  
ATOM   1675  CB  THR A 116     -21.487  21.601  34.229  1.00 64.27           C  
ATOM   1676  OG1 THR A 116     -22.550  22.387  34.776  1.00 65.23           O  
ATOM   1677  HG1 THR A 116     -23.285  22.542  34.042  1.00 63.18           H  
ATOM   1678  CG2 THR A 116     -20.872  22.358  33.065  1.00 65.48           C  
ATOM   1679  C   THR A 116     -20.950  19.473  33.025  1.00 60.57           C  
ATOM   1680  O   THR A 116     -20.884  19.503  31.797  1.00 61.22           O  
ATOM   1681  HA  THR A 116     -22.859  20.425  33.064  1.00 63.18           H  
ATOM   1682  HB  THR A 116     -20.728  21.437  34.994  1.00 63.18           H  
ATOM   1683 1HG2 THR A 116     -20.487  23.315  33.416  1.00 63.18           H  
ATOM   1684 2HG2 THR A 116     -21.631  22.531  32.302  1.00 63.18           H  
ATOM   1685 3HG2 THR A 116     -20.057  21.772  32.640  1.00 63.18           H  
ATOM   1686  N   ALA A 117     -20.101  18.779  33.781  1.00 59.79           N  
ATOM   1687  HN  ALA A 117     -20.196  18.823  34.846  1.00 60.32           H  
ATOM   1688  CA  ALA A 117     -19.042  17.961  33.195  1.00 60.11           C  
ATOM   1689  CB  ALA A 117     -18.187  17.336  34.277  1.00 61.28           C  
ATOM   1690  C   ALA A 117     -19.631  16.881  32.302  1.00 59.71           C  
ATOM   1691  O   ALA A 117     -19.092  16.582  31.239  1.00 60.73           O  
ATOM   1692  HA  ALA A 117     -18.408  18.604  32.585  1.00 60.32           H  
ATOM   1693  HB1 ALA A 117     -17.405  16.731  33.819  1.00 60.32           H  
ATOM   1694  HB2 ALA A 117     -18.808  16.705  34.912  1.00 60.32           H  
ATOM   1695  HB3 ALA A 117     -17.732  18.122  34.880  1.00 60.32           H  
ATOM   1696  N   PHE A 118     -20.741  16.297  32.741  1.00 58.52           N  
ATOM   1697  HN  PHE A 118     -21.158  16.596  33.679  1.00 57.54           H  
ATOM   1698  CA  PHE A 118     -21.395  15.260  31.966  1.00 57.49           C  
ATOM   1699  CB  PHE A 118     -22.556  14.651  32.751  1.00 56.19           C  
ATOM   1700  CG  PHE A 118     -23.225  13.508  32.045  1.00 56.48           C  
ATOM   1701  CD1 PHE A 118     -24.162  13.746  31.046  1.00 55.31           C  
ATOM   1702  CD2 PHE A 118     -22.916  12.197  32.373  1.00 56.97           C  
ATOM   1703  CE1 PHE A 118     -24.779  12.702  30.390  1.00 55.27           C  
ATOM   1704  CE2 PHE A 118     -23.531  11.147  31.719  1.00 56.45           C  
ATOM   1705  CZ  PHE A 118     -24.461  11.402  30.725  1.00 56.35           C  
ATOM   1706  C   PHE A 118     -21.885  15.832  30.638  1.00 60.19           C  
ATOM   1707  O   PHE A 118     -21.538  15.328  29.571  1.00 63.76           O  
ATOM   1708  HA  PHE A 118     -20.669  14.474  31.757  1.00 57.54           H  
ATOM   1709  HB1 PHE A 118     -22.174  14.290  33.706  1.00 57.54           H  
ATOM   1710  HB2 PHE A 118     -23.299  15.429  32.927  1.00 57.54           H  
ATOM   1711  HD1 PHE A 118     -24.412  14.772  30.778  1.00 57.54           H  
ATOM   1712  HD2 PHE A 118     -22.182  11.993  33.153  1.00 57.54           H  
ATOM   1713  HE1 PHE A 118     -25.514  12.903  29.611  1.00 57.54           H  
ATOM   1714  HE2 PHE A 118     -23.285  10.119  31.985  1.00 57.54           H  
ATOM   1715  HZ  PHE A 118     -24.943  10.573  30.206  1.00 57.54           H  
ATOM   1716  N   CYS A 119     -22.685  16.891  30.713  1.00 58.67           N  
ATOM   1717  HN  CYS A 119     -22.905  17.306  31.675  1.00 59.50           H  
ATOM   1718  CA  CYS A 119     -23.275  17.508  29.529  1.00 57.80           C  
ATOM   1719  CB  CYS A 119     -24.307  18.560  29.937  1.00 55.10           C  
ATOM   1720  SG  CYS A 119     -25.828  17.865  30.600  1.00 63.85           S  
ATOM   1721  HG  CYS A 119     -26.402  17.083  29.676  1.00 59.50           H  
ATOM   1722  C   CYS A 119     -22.239  18.139  28.598  1.00 60.92           C  
ATOM   1723  O   CYS A 119     -22.525  18.383  27.425  1.00 60.68           O  
ATOM   1724  HA  CYS A 119     -23.795  16.729  28.971  1.00 59.50           H  
ATOM   1725  HB1 CYS A 119     -23.862  19.201  30.698  1.00 59.50           H  
ATOM   1726  HB2 CYS A 119     -24.556  19.156  29.059  1.00 59.50           H  
ATOM   1727  N   THR A 120     -21.045  18.408  29.114  1.00 62.86           N  
ATOM   1728  HN  THR A 120     -20.870  18.260  30.159  1.00 66.91           H  
ATOM   1729  CA  THR A 120     -19.973  18.906  28.262  1.00 66.17           C  
ATOM   1730  CB  THR A 120     -18.852  19.578  29.073  1.00 66.57           C  
ATOM   1731  OG1 THR A 120     -19.337  20.813  29.614  1.00 66.62           O  
ATOM   1732  HG1 THR A 120     -19.633  21.447  28.830  1.00 66.91           H  
ATOM   1733  CG2 THR A 120     -17.653  19.871  28.183  1.00 68.43           C  
ATOM   1734  C   THR A 120     -19.402  17.757  27.434  1.00 68.85           C  
ATOM   1735  O   THR A 120     -19.456  17.783  26.203  1.00 68.90           O  
ATOM   1736  HA  THR A 120     -20.393  19.645  27.579  1.00 66.91           H  
ATOM   1737  HB  THR A 120     -18.548  18.920  29.887  1.00 66.91           H  
ATOM   1738 1HG2 THR A 120     -16.869  20.346  28.773  1.00 66.91           H  
ATOM   1739 2HG2 THR A 120     -17.954  20.538  27.375  1.00 66.91           H  
ATOM   1740 3HG2 THR A 120     -17.276  18.939  27.763  1.00 66.91           H  
ATOM   1741  N   GLY A 121     -18.874  16.744  28.116  1.00 71.44           N  
ATOM   1742  HN  GLY A 121     -18.861  16.790  29.185  1.00 74.85           H  
ATOM   1743  CA  GLY A 121     -18.315  15.578  27.455  1.00 74.17           C  
ATOM   1744  C   GLY A 121     -19.293  14.900  26.515  1.00 76.51           C  
ATOM   1745  O   GLY A 121     -18.921  14.471  25.425  1.00 77.28           O  
ATOM   1746  HA1 GLY A 121     -17.442  15.890  26.881  1.00 74.85           H  
ATOM   1747  HA2 GLY A 121     -18.012  14.860  28.217  1.00 74.85           H  
ATOM   1748  N   ASN A 122     -20.549  14.812  26.937  1.00 78.79           N  
ATOM   1749  HN  ASN A 122     -20.804  15.211  27.897  1.00 74.09           H  
ATOM   1750  CA  ASN A 122     -21.589  14.186  26.130  1.00 75.09           C  
ATOM   1751  CB  ASN A 122     -22.862  13.994  26.957  1.00 73.23           C  
ATOM   1752  CG  ASN A 122     -23.922  13.202  26.222  1.00 73.08           C  
ATOM   1753  OD1 ASN A 122     -23.613  12.311  25.430  1.00 73.52           O  
ATOM   1754  ND2 ASN A 122     -25.184  13.526  26.479  1.00 72.74           N  
ATOM   1755 1HD2 ASN A 122     -25.404  14.310  27.173  1.00 74.09           H  
ATOM   1756 2HD2 ASN A 122     -25.980  13.004  25.991  1.00 74.09           H  
ATOM   1757  C   ASN A 122     -21.888  15.008  24.882  1.00 73.22           C  
ATOM   1758  O   ASN A 122     -22.029  14.464  23.788  1.00 73.01           O  
ATOM   1759  HA  ASN A 122     -21.234  13.204  25.816  1.00 74.09           H  
ATOM   1760  HB1 ASN A 122     -22.605  13.465  27.875  1.00 74.09           H  
ATOM   1761  HB2 ASN A 122     -23.268  14.975  27.204  1.00 74.09           H  
ATOM   1762  N   GLY A 123     -21.977  16.321  25.060  1.00 73.15           N  
ATOM   1763  HN  GLY A 123     -21.902  16.719  26.050  1.00 76.60           H  
ATOM   1764  CA  GLY A 123     -22.173  17.231  23.948  1.00 73.72           C  
ATOM   1765  C   GLY A 123     -21.015  17.172  22.971  1.00 77.33           C  
ATOM   1766  O   GLY A 123     -21.214  17.237  21.758  1.00 82.22           O  
ATOM   1767  HA1 GLY A 123     -23.091  16.960  23.426  1.00 76.60           H  
ATOM   1768  HA2 GLY A 123     -22.260  18.247  24.333  1.00 76.60           H  
ATOM   1769  N   VAL A 124     -19.799  17.048  23.494  1.00 74.59           N  
ATOM   1770  HN  VAL A 124     -19.682  17.031  24.557  1.00 73.93           H  
ATOM   1771  CA  VAL A 124     -18.624  16.935  22.641  1.00 73.60           C  
ATOM   1772  CB  VAL A 124     -17.317  17.019  23.453  1.00 73.60           C  
ATOM   1773  CG1 VAL A 124     -16.129  16.576  22.606  1.00 75.91           C  
ATOM   1774  CG2 VAL A 124     -17.106  18.431  23.975  1.00 73.66           C  
ATOM   1775  C   VAL A 124     -18.661  15.623  21.868  1.00 72.11           C  
ATOM   1776  O   VAL A 124     -18.473  15.605  20.653  1.00 74.01           O  
ATOM   1777  HA  VAL A 124     -18.638  17.757  21.925  1.00 73.93           H  
ATOM   1778  HB  VAL A 124     -17.400  16.346  24.307  1.00 73.93           H  
ATOM   1779 1HG1 VAL A 124     -15.216  16.642  23.197  1.00 73.93           H  
ATOM   1780 2HG1 VAL A 124     -16.044  17.223  21.733  1.00 73.93           H  
ATOM   1781 3HG1 VAL A 124     -16.277  15.546  22.282  1.00 73.93           H  
ATOM   1782 1HG2 VAL A 124     -16.179  18.473  24.546  1.00 73.93           H  
ATOM   1783 2HG2 VAL A 124     -17.941  18.710  24.618  1.00 73.93           H  
ATOM   1784 3HG2 VAL A 124     -17.047  19.124  23.136  1.00 73.93           H  
ATOM   1785  N   LEU A 125     -18.919  14.532  22.582  1.00 69.85           N  
ATOM   1786  HN  LEU A 125     -19.093  14.633  23.633  1.00 68.65           H  
ATOM   1787  CA  LEU A 125     -18.974  13.202  21.983  1.00 69.16           C  
ATOM   1788  CB  LEU A 125     -19.307  12.158  23.052  1.00 67.27           C  
ATOM   1789  CG  LEU A 125     -19.443  10.703  22.599  1.00 68.24           C  
ATOM   1790  CD1 LEU A 125     -18.105  10.146  22.137  1.00 70.86           C  
ATOM   1791  CD2 LEU A 125     -20.022   9.853  23.717  1.00 66.91           C  
ATOM   1792  C   LEU A 125     -19.987  13.115  20.842  1.00 68.26           C  
ATOM   1793  O   LEU A 125     -19.631  12.775  19.716  1.00 68.68           O  
ATOM   1794  HA  LEU A 125     -17.988  12.971  21.579  1.00 68.65           H  
ATOM   1795  HB1 LEU A 125     -18.516  12.194  23.801  1.00 68.65           H  
ATOM   1796  HB2 LEU A 125     -20.254  12.448  23.508  1.00 68.65           H  
ATOM   1797  HG  LEU A 125     -20.133  10.672  21.756  1.00 68.65           H  
ATOM   1798 1HD1 LEU A 125     -18.232   9.111  21.821  1.00 68.65           H  
ATOM   1799 2HD1 LEU A 125     -17.390  10.190  22.958  1.00 68.65           H  
ATOM   1800 3HD1 LEU A 125     -17.734  10.738  21.300  1.00 68.65           H  
ATOM   1801 1HD2 LEU A 125     -20.113   8.821  23.379  1.00 68.65           H  
ATOM   1802 2HD2 LEU A 125     -21.006  10.233  23.991  1.00 68.65           H  
ATOM   1803 3HD2 LEU A 125     -19.363   9.895  24.584  1.00 68.65           H  
ATOM   1804  N   GLN A 126     -21.246  13.428  21.139  1.00 67.72           N  
ATOM   1805  HN  GLN A 126     -21.479  13.768  22.126  1.00 69.35           H  
ATOM   1806  CA  GLN A 126     -22.317  13.318  20.151  1.00 68.87           C  
ATOM   1807  CB  GLN A 126     -23.673  13.622  20.798  1.00 67.01           C  
ATOM   1808  CG  GLN A 126     -24.025  12.724  21.971  1.00 66.92           C  
ATOM   1809  CD  GLN A 126     -24.151  11.264  21.582  1.00 69.48           C  
ATOM   1810  OE1 GLN A 126     -23.614  10.383  22.254  1.00 68.63           O  
ATOM   1811  NE2 GLN A 126     -24.869  10.997  20.495  1.00 72.73           N  
ATOM   1812 1HE2 GLN A 126     -25.323  11.795  19.945  1.00 69.35           H  
ATOM   1813 2HE2 GLN A 126     -24.994   9.985  20.171  1.00 69.35           H  
ATOM   1814  C   GLN A 126     -22.098  14.244  18.955  1.00 71.33           C  
ATOM   1815  O   GLN A 126     -22.383  13.879  17.813  1.00 71.48           O  
ATOM   1816  HA  GLN A 126     -22.338  12.291  19.786  1.00 69.35           H  
ATOM   1817  HB1 GLN A 126     -23.658  14.653  21.151  1.00 69.35           H  
ATOM   1818  HB2 GLN A 126     -24.446  13.508  20.038  1.00 69.35           H  
ATOM   1819  HG1 GLN A 126     -23.244  12.816  22.726  1.00 69.35           H  
ATOM   1820  HG2 GLN A 126     -24.976  13.055  22.389  1.00 69.35           H  
ATOM   1821  N   GLY A 127     -21.589  15.442  19.224  1.00 72.64           N  
ATOM   1822  HN  GLY A 127     -21.325  15.682  20.232  1.00 78.49           H  
ATOM   1823  CA  GLY A 127     -21.382  16.431  18.184  1.00 75.53           C  
ATOM   1824  C   GLY A 127     -20.188  16.122  17.302  1.00 79.83           C  
ATOM   1825  O   GLY A 127     -20.232  16.326  16.089  1.00 85.97           O  
ATOM   1826  HA1 GLY A 127     -22.274  16.470  17.559  1.00 78.49           H  
ATOM   1827  HA2 GLY A 127     -21.224  17.402  18.654  1.00 78.49           H  
ATOM   1828  N   TYR A 128     -19.116  15.632  17.912  1.00 76.99           N  
ATOM   1829  HN  TYR A 128     -19.139  15.482  18.971  1.00 78.24           H  
ATOM   1830  CA  TYR A 128     -17.910  15.296  17.171  1.00 77.53           C  
ATOM   1831  CB  TYR A 128     -16.740  15.057  18.126  1.00 75.50           C  
ATOM   1832  CG  TYR A 128     -15.485  14.551  17.453  1.00 76.64           C  
ATOM   1833  CD1 TYR A 128     -15.165  13.200  17.464  1.00 76.02           C  
ATOM   1834  CE1 TYR A 128     -14.017  12.732  16.851  1.00 77.93           C  
ATOM   1835  CD2 TYR A 128     -14.616  15.424  16.810  1.00 78.54           C  
ATOM   1836  CE2 TYR A 128     -13.469  14.966  16.197  1.00 80.02           C  
ATOM   1837  CZ  TYR A 128     -13.173  13.620  16.221  1.00 79.83           C  
ATOM   1838  OH  TYR A 128     -12.030  13.156  15.611  1.00 83.17           O  
ATOM   1839  HH  TYR A 128     -11.420  12.683  16.322  1.00 78.24           H  
ATOM   1840  C   TYR A 128     -18.129  14.070  16.297  1.00 77.12           C  
ATOM   1841  O   TYR A 128     -17.665  14.017  15.154  1.00 79.62           O  
ATOM   1842  HA  TYR A 128     -17.659  16.137  16.525  1.00 78.24           H  
ATOM   1843  HB1 TYR A 128     -16.506  15.999  18.622  1.00 78.24           H  
ATOM   1844  HB2 TYR A 128     -17.050  14.322  18.869  1.00 78.24           H  
ATOM   1845  HD1 TYR A 128     -15.830  12.496  17.964  1.00 78.24           H  
ATOM   1846  HE1 TYR A 128     -13.782  11.668  16.866  1.00 78.24           H  
ATOM   1847  HD2 TYR A 128     -14.845  16.489  16.790  1.00 78.24           H  
ATOM   1848  HE2 TYR A 128     -12.799  15.665  15.696  1.00 78.24           H  
ATOM   1849  N   TYR A 129     -18.837  13.083  16.838  1.00 73.75           N  
ATOM   1850  HN  TYR A 129     -19.265  13.212  17.810  1.00 70.46           H  
ATOM   1851  CA  TYR A 129     -19.038  11.832  16.125  1.00 72.79           C  
ATOM   1852  CB  TYR A 129     -19.692  10.786  17.027  1.00 68.10           C  
ATOM   1853  CG  TYR A 129     -19.755   9.418  16.391  1.00 66.81           C  
ATOM   1854  CD1 TYR A 129     -20.838   9.042  15.611  1.00 66.09           C  
ATOM   1855  CE1 TYR A 129     -20.894   7.796  15.020  1.00 67.12           C  
ATOM   1856  CD2 TYR A 129     -18.724   8.504  16.562  1.00 67.63           C  
ATOM   1857  CE2 TYR A 129     -18.772   7.253  15.977  1.00 68.98           C  
ATOM   1858  CZ  TYR A 129     -19.860   6.906  15.208  1.00 68.00           C  
ATOM   1859  OH  TYR A 129     -19.916   5.664  14.625  1.00 68.61           O  
ATOM   1860  HH  TYR A 129     -20.763   5.150  14.974  1.00 70.46           H  
ATOM   1861  C   TYR A 129     -19.882  12.035  14.875  1.00 75.61           C  
ATOM   1862  O   TYR A 129     -19.488  11.638  13.780  1.00 82.00           O  
ATOM   1863  HA  TYR A 129     -18.062  11.455  15.819  1.00 70.46           H  
ATOM   1864  HB1 TYR A 129     -19.116  10.714  17.950  1.00 70.46           H  
ATOM   1865  HB2 TYR A 129     -20.707  11.110  17.256  1.00 70.46           H  
ATOM   1866  HD1 TYR A 129     -21.660   9.743  15.462  1.00 70.46           H  
ATOM   1867  HE1 TYR A 129     -21.752   7.518  14.408  1.00 70.46           H  
ATOM   1868  HD2 TYR A 129     -17.861   8.778  17.169  1.00 70.46           H  
ATOM   1869  HE2 TYR A 129     -17.955   6.547  16.123  1.00 70.46           H  
ATOM   1870  N   LEU A 130     -21.042  12.657  15.049  1.00 70.78           N  
ATOM   1871  HN  LEU A 130     -21.288  13.042  16.016  1.00 67.72           H  
ATOM   1872  CA  LEU A 130     -21.990  12.829  13.954  1.00 70.45           C  
ATOM   1873  CB  LEU A 130     -23.248  13.534  14.456  1.00 66.71           C  
ATOM   1874  CG  LEU A 130     -24.189  12.654  15.278  1.00 62.21           C  
ATOM   1875  CD1 LEU A 130     -25.498  13.376  15.525  1.00 60.78           C  
ATOM   1876  CD2 LEU A 130     -24.427  11.328  14.571  1.00 63.26           C  
ATOM   1877  C   LEU A 130     -21.416  13.595  12.767  1.00 73.38           C  
ATOM   1878  O   LEU A 130     -21.767  13.322  11.622  1.00 74.23           O  
ATOM   1879  HA  LEU A 130     -22.279  11.838  13.604  1.00 67.72           H  
ATOM   1880  HB1 LEU A 130     -22.941  14.375  15.078  1.00 67.72           H  
ATOM   1881  HB2 LEU A 130     -23.798  13.903  13.591  1.00 67.72           H  
ATOM   1882  HG  LEU A 130     -23.719  12.452  16.241  1.00 67.72           H  
ATOM   1883 1HD1 LEU A 130     -26.160  12.739  16.112  1.00 67.72           H  
ATOM   1884 2HD1 LEU A 130     -25.971  13.609  14.571  1.00 67.72           H  
ATOM   1885 3HD1 LEU A 130     -25.307  14.300  16.071  1.00 67.72           H  
ATOM   1886 1HD2 LEU A 130     -25.099  10.712  15.169  1.00 67.72           H  
ATOM   1887 2HD2 LEU A 130     -23.477  10.809  14.442  1.00 67.72           H  
ATOM   1888 3HD2 LEU A 130     -24.875  11.512  13.595  1.00 67.72           H  
ATOM   1889  N   ILE A 131     -20.531  14.547  13.036  1.00 74.72           N  
ATOM   1890  HN  ILE A 131     -20.220  14.709  14.047  1.00 79.89           H  
ATOM   1891  CA  ILE A 131     -19.977  15.375  11.970  1.00 81.18           C  
ATOM   1892  CB  ILE A 131     -19.622  16.786  12.485  1.00 81.19           C  
ATOM   1893  CG2 ILE A 131     -18.927  17.594  11.399  1.00 85.45           C  
ATOM   1894  CG1 ILE A 131     -20.880  17.516  12.960  1.00 79.08           C  
ATOM   1895  CD1 ILE A 131     -21.886  17.785  11.865  1.00 67.73           C  
ATOM   1896  C   ILE A 131     -18.735  14.756  11.332  1.00 84.24           C  
ATOM   1897  O   ILE A 131     -18.617  14.712  10.110  1.00 85.57           O  
ATOM   1898  HA  ILE A 131     -20.737  15.480  11.196  1.00 79.89           H  
ATOM   1899  HB  ILE A 131     -18.941  16.685  13.330  1.00 79.89           H  
ATOM   1900 1HG2 ILE A 131     -18.685  18.585  11.782  1.00 79.89           H  
ATOM   1901 2HG2 ILE A 131     -19.588  17.689  10.537  1.00 79.89           H  
ATOM   1902 3HG2 ILE A 131     -18.010  17.087  11.099  1.00 79.89           H  
ATOM   1903 1HG1 ILE A 131     -21.361  16.907  13.725  1.00 79.89           H  
ATOM   1904 2HG1 ILE A 131     -20.580  18.471  13.391  1.00 79.89           H  
ATOM   1905 1HD1 ILE A 131     -22.748  18.305  12.283  1.00 79.89           H  
ATOM   1906 2HD1 ILE A 131     -22.209  16.840  11.428  1.00 79.89           H  
ATOM   1907 3HD1 ILE A 131     -21.428  18.404  11.094  1.00 79.89           H  
ATOM   1908  N   TYR A 132     -17.819  14.269  12.165  1.00 85.80           N  
ATOM   1909  HN  TYR A 132     -18.051  14.188  13.206  1.00 97.64           H  
ATOM   1910  CA  TYR A 132     -16.506  13.841  11.692  1.00 91.95           C  
ATOM   1911  CB  TYR A 132     -15.423  14.286  12.679  1.00 93.73           C  
ATOM   1912  CG  TYR A 132     -15.204  15.784  12.753  1.00 97.01           C  
ATOM   1913  CD1 TYR A 132     -14.195  16.396  12.017  1.00102.41           C  
ATOM   1914  CE1 TYR A 132     -13.984  17.764  12.087  1.00103.23           C  
ATOM   1915  CD2 TYR A 132     -15.994  16.585  13.569  1.00 95.67           C  
ATOM   1916  CE2 TYR A 132     -15.791  17.954  13.645  1.00 97.00           C  
ATOM   1917  CZ  TYR A 132     -14.785  18.537  12.902  1.00100.98           C  
ATOM   1918  OH  TYR A 132     -14.579  19.896  12.974  1.00102.37           O  
ATOM   1919  HH  TYR A 132     -13.606  20.085  13.319  1.00 97.64           H  
ATOM   1920  C   TYR A 132     -16.388  12.335  11.470  1.00 96.05           C  
ATOM   1921  O   TYR A 132     -15.510  11.882  10.736  1.00105.43           O  
ATOM   1922  HA  TYR A 132     -16.315  14.336  10.740  1.00 97.64           H  
ATOM   1923  HB1 TYR A 132     -15.705  13.936  13.672  1.00 97.64           H  
ATOM   1924  HB2 TYR A 132     -14.483  13.821  12.383  1.00 97.64           H  
ATOM   1925  HD1 TYR A 132     -13.559  15.789  11.373  1.00 97.64           H  
ATOM   1926  HE1 TYR A 132     -13.190  18.227  11.501  1.00 97.64           H  
ATOM   1927  HD2 TYR A 132     -16.788  16.128  14.160  1.00 97.64           H  
ATOM   1928  HE2 TYR A 132     -16.423  18.567  14.288  1.00 97.64           H  
ATOM   1929  N   CYS A 133     -17.263  11.559  12.104  1.00 91.39           N  
ATOM   1930  HN  CYS A 133     -18.071  12.007  12.643  1.00 92.71           H  
ATOM   1931  CA  CYS A 133     -17.134  10.104  12.074  1.00 90.25           C  
ATOM   1932  CB  CYS A 133     -17.017   9.557  13.499  1.00 86.68           C  
ATOM   1933  SG  CYS A 133     -15.476   9.999  14.341  1.00107.99           S  
ATOM   1934  C   CYS A 133     -18.286   9.407  11.354  1.00 90.52           C  
ATOM   1935  O   CYS A 133     -18.061   8.521  10.529  1.00 89.44           O  
ATOM   1936  HA  CYS A 133     -16.212   9.860  11.545  1.00 92.71           H  
ATOM   1937  HB1 CYS A 133     -17.850   9.947  14.084  1.00 92.71           H  
ATOM   1938  HB2 CYS A 133     -17.082   8.470  13.454  1.00 92.71           H  
ATOM   1939  N   ALA A 134     -19.513   9.809  11.673  1.00 91.75           N  
ATOM   1940  HN  ALA A 134     -19.629  10.643  12.333  1.00 96.96           H  
ATOM   1941  CA  ALA A 134     -20.708   9.149  11.151  1.00 95.36           C  
ATOM   1942  CB  ALA A 134     -21.956   9.813  11.706  1.00 92.69           C  
ATOM   1943  C   ALA A 134     -20.751   9.141   9.625  1.00100.45           C  
ATOM   1944  O   ALA A 134     -20.462  10.147   8.975  1.00104.56           O  
ATOM   1945  HA  ALA A 134     -20.697   8.114  11.493  1.00 96.96           H  
ATOM   1946  HB1 ALA A 134     -22.840   9.313  11.311  1.00 96.96           H  
ATOM   1947  HB2 ALA A 134     -21.971  10.863  11.413  1.00 96.96           H  
ATOM   1948  HB3 ALA A 134     -21.954   9.740  12.794  1.00 96.96           H  
ATOM   1949  N   GLU A 135     -21.112   7.991   9.064  1.00100.45           N  
ATOM   1950  HN  GLU A 135     -21.345   7.159   9.695  1.00111.74           H  
ATOM   1951  CA  GLU A 135     -21.200   7.828   7.619  1.00105.44           C  
ATOM   1952  CB  GLU A 135     -19.973   7.088   7.088  1.00110.23           C  
ATOM   1953  CG  GLU A 135     -18.673   7.857   7.262  1.00114.15           C  
ATOM   1954  CD  GLU A 135     -17.455   7.026   6.920  1.00119.74           C  
ATOM   1955  OE1 GLU A 135     -17.614   5.811   6.679  1.00124.38           O  
ATOM   1956  OE2 GLU A 135     -16.341   7.588   6.893  1.00120.61           O  
ATOM   1957  C   GLU A 135     -22.476   7.083   7.242  1.00104.44           C  
ATOM   1958  O   GLU A 135     -22.686   5.939   7.650  1.00106.20           O  
ATOM   1959  HA  GLU A 135     -21.231   8.817   7.162  1.00111.74           H  
ATOM   1960  HB1 GLU A 135     -19.886   6.140   7.620  1.00111.74           H  
ATOM   1961  HB2 GLU A 135     -20.120   6.897   6.025  1.00111.74           H  
ATOM   1962  HG1 GLU A 135     -18.694   8.730   6.610  1.00111.74           H  
ATOM   1963  HG2 GLU A 135     -18.595   8.180   8.300  1.00111.74           H  
ATOM   1964  N   TYR A 136     -23.320   7.742   6.456  1.00100.57           N  
ATOM   1965  HN  TYR A 136     -23.025   8.691   6.059  1.00 90.40           H  
ATOM   1966  CA  TYR A 136     -24.635   7.213   6.119  1.00 97.12           C  
ATOM   1967  CB  TYR A 136     -25.724   8.219   6.510  1.00 94.89           C  
ATOM   1968  CG  TYR A 136     -25.787   8.531   7.992  1.00 90.84           C  
ATOM   1969  CD1 TYR A 136     -26.623   7.813   8.838  1.00 88.11           C  
ATOM   1970  CE1 TYR A 136     -26.690   8.094  10.188  1.00 82.90           C  
ATOM   1971  CD2 TYR A 136     -25.021   9.548   8.542  1.00 88.88           C  
ATOM   1972  CE2 TYR A 136     -25.080   9.835   9.894  1.00 84.91           C  
ATOM   1973  CZ  TYR A 136     -25.916   9.105  10.712  1.00 81.55           C  
ATOM   1974  OH  TYR A 136     -25.981   9.387  12.061  1.00 77.85           O  
ATOM   1975  HH  TYR A 136     -26.963   9.658  12.315  1.00 90.40           H  
ATOM   1976  C   TYR A 136     -24.755   6.874   4.633  1.00 97.64           C  
ATOM   1977  O   TYR A 136     -24.120   7.514   3.796  1.00 99.52           O  
ATOM   1978  HA  TYR A 136     -24.793   6.299   6.692  1.00 90.40           H  
ATOM   1979  HB1 TYR A 136     -25.537   9.149   5.974  1.00 90.40           H  
ATOM   1980  HB2 TYR A 136     -26.688   7.812   6.206  1.00 90.40           H  
ATOM   1981  HD1 TYR A 136     -27.238   7.012   8.428  1.00 90.40           H  
ATOM   1982  HE1 TYR A 136     -27.352   7.519  10.835  1.00 90.40           H  
ATOM   1983  HD2 TYR A 136     -24.362  10.131   7.899  1.00 90.40           H  
ATOM   1984  HE2 TYR A 136     -24.468  10.635  10.311  1.00 90.40           H  
ATOM   1985  N   PRO A 137     -25.571   5.858   4.305  1.00 96.26           N  
ATOM   1986  CD  PRO A 137     -26.091   4.852   5.245  1.00 91.84           C  
ATOM   1987  CA  PRO A 137     -25.921   5.539   2.916  1.00100.98           C  
ATOM   1988  CB  PRO A 137     -26.776   4.274   3.046  1.00 99.01           C  
ATOM   1989  CG  PRO A 137     -26.398   3.688   4.358  1.00 94.19           C  
ATOM   1990  C   PRO A 137     -26.719   6.662   2.257  1.00107.93           C  
ATOM   1991  O   PRO A 137     -27.072   7.639   2.919  1.00104.28           O  
ATOM   1992  HD1 PRO A 137     -26.991   5.211   5.745  1.00 99.21           H  
ATOM   1993  HD2 PRO A 137     -25.341   4.589   5.991  1.00 99.21           H  
ATOM   1994  HA  PRO A 137     -25.021   5.328   2.339  1.00 99.21           H  
ATOM   1995  HB1 PRO A 137     -27.837   4.525   3.030  1.00 99.21           H  
ATOM   1996  HB2 PRO A 137     -26.555   3.577   2.237  1.00 99.21           H  
ATOM   1997  HG1 PRO A 137     -27.224   3.106   4.767  1.00 99.21           H  
ATOM   1998  HG2 PRO A 137     -25.521   3.050   4.251  1.00 99.21           H  
ATOM   1999  N   ASP A 138     -27.013   6.511   0.971  1.00118.72           N  
ATOM   2000  HN  ASP A 138     -26.772   5.588   0.485  1.00127.49           H  
ATOM   2001  CA  ASP A 138     -27.658   7.572   0.204  1.00128.48           C  
ATOM   2002  CB  ASP A 138     -27.330   7.411  -1.280  1.00132.29           C  
ATOM   2003  CG  ASP A 138     -25.849   7.552  -1.562  1.00132.30           C  
ATOM   2004  OD1 ASP A 138     -25.168   8.274  -0.804  1.00101.60           O  
ATOM   2005  OD2 ASP A 138     -25.366   6.942  -2.541  1.00134.50           O  
ATOM   2006  C   ASP A 138     -29.172   7.625   0.398  1.00135.11           C  
ATOM   2007  O   ASP A 138     -29.775   8.694   0.320  1.00136.95           O  
ATOM   2008  HA  ASP A 138     -27.245   8.524   0.537  1.00127.49           H  
ATOM   2009  HB1 ASP A 138     -27.656   6.423  -1.605  1.00127.49           H  
ATOM   2010  HB2 ASP A 138     -27.868   8.175  -1.842  1.00127.49           H  
ATOM   2011  N   GLY A 139     -29.784   6.473   0.650  1.00140.56           N  
ATOM   2012  HN  GLY A 139     -29.207   5.574   0.704  1.00137.88           H  
ATOM   2013  CA  GLY A 139     -31.220   6.412   0.853  1.00139.50           C  
ATOM   2014  C   GLY A 139     -31.591   6.276   2.316  1.00135.22           C  
ATOM   2015  O   GLY A 139     -32.414   5.435   2.681  1.00136.26           O  
ATOM   2016  HA1 GLY A 139     -31.668   7.325   0.462  1.00137.88           H  
ATOM   2017  HA2 GLY A 139     -31.614   5.552   0.311  1.00137.88           H  
ATOM   2018  N   TRP A 140     -30.987   7.112   3.156  1.00125.59           N  
ATOM   2019  HN  TRP A 140     -30.341   7.870   2.764  1.00101.01           H  
ATOM   2020  CA  TRP A 140     -31.183   7.020   4.597  1.00114.43           C  
ATOM   2021  CB  TRP A 140     -30.054   7.742   5.334  1.00108.96           C  
ATOM   2022  CG  TRP A 140     -30.026   7.460   6.808  1.00100.52           C  
ATOM   2023  CD2 TRP A 140     -29.660   6.224   7.437  1.00 96.48           C  
ATOM   2024  CE2 TRP A 140     -29.781   6.411   8.829  1.00 92.36           C  
ATOM   2025  CE3 TRP A 140     -29.240   4.979   6.958  1.00 97.25           C  
ATOM   2026  CD1 TRP A 140     -30.350   8.321   7.818  1.00 95.88           C  
ATOM   2027  NE1 TRP A 140     -30.202   7.699   9.036  1.00 92.04           N  
ATOM   2028  HE1 TRP A 140     -30.386   8.148   9.989  1.00101.01           H  
ATOM   2029  CZ2 TRP A 140     -29.497   5.398   9.746  1.00 88.87           C  
ATOM   2030  CZ3 TRP A 140     -28.959   3.975   7.871  1.00 94.59           C  
ATOM   2031  CH2 TRP A 140     -29.090   4.192   9.247  1.00 90.18           C  
ATOM   2032  C   TRP A 140     -32.532   7.582   5.039  1.00109.44           C  
ATOM   2033  O   TRP A 140     -33.163   7.044   5.945  1.00107.55           O  
ATOM   2034  HA  TRP A 140     -31.149   5.967   4.876  1.00101.01           H  
ATOM   2035  HB1 TRP A 140     -29.104   7.426   4.904  1.00101.01           H  
ATOM   2036  HB2 TRP A 140     -30.179   8.815   5.190  1.00101.01           H  
ATOM   2037  HE3 TRP A 140     -29.136   4.802   5.888  1.00101.01           H  
ATOM   2038  HD1 TRP A 140     -30.678   9.351   7.679  1.00101.01           H  
ATOM   2039  HZ2 TRP A 140     -29.596   5.562  10.819  1.00101.01           H  
ATOM   2040  HZ3 TRP A 140     -28.630   3.000   7.511  1.00101.01           H  
ATOM   2041  HH2 TRP A 140     -28.862   3.380   9.938  1.00101.01           H  
ATOM   2042  N   TYR A 141     -32.976   8.658   4.393  1.00108.13           N  
ATOM   2043  HN  TYR A 141     -32.413   9.044   3.570  1.00103.70           H  
ATOM   2044  CA  TYR A 141     -34.217   9.323   4.787  1.00103.84           C  
ATOM   2045  CB  TYR A 141     -34.338  10.677   4.083  1.00106.32           C  
ATOM   2046  CG  TYR A 141     -33.377  11.724   4.607  1.00104.69           C  
ATOM   2047  CD1 TYR A 141     -33.635  12.401   5.792  1.00101.47           C  
ATOM   2048  CE1 TYR A 141     -32.761  13.357   6.278  1.00 99.79           C  
ATOM   2049  CD2 TYR A 141     -32.212  12.037   3.916  1.00106.85           C  
ATOM   2050  CE2 TYR A 141     -31.332  12.993   4.393  1.00105.87           C  
ATOM   2051  CZ  TYR A 141     -31.612  13.650   5.575  1.00102.36           C  
ATOM   2052  OH  TYR A 141     -30.742  14.602   6.055  1.00101.05           O  
ATOM   2053  HH  TYR A 141     -31.237  15.524   6.130  1.00103.70           H  
ATOM   2054  C   TYR A 141     -35.458   8.473   4.505  1.00103.76           C  
ATOM   2055  O   TYR A 141     -36.547   8.771   5.003  1.00100.30           O  
ATOM   2056  HA  TYR A 141     -34.173   9.506   5.861  1.00103.70           H  
ATOM   2057  HB1 TYR A 141     -34.142  10.531   3.021  1.00103.70           H  
ATOM   2058  HB2 TYR A 141     -35.355  11.045   4.218  1.00103.70           H  
ATOM   2059  HD1 TYR A 141     -34.544  12.175   6.350  1.00103.70           H  
ATOM   2060  HE1 TYR A 141     -32.980  13.876   7.211  1.00103.70           H  
ATOM   2061  HD2 TYR A 141     -31.988  11.521   2.983  1.00103.70           H  
ATOM   2062  HE2 TYR A 141     -30.423  13.226   3.839  1.00103.70           H  
ATOM   2063  N   THR A 142     -35.289   7.418   3.713  1.00107.58           N  
ATOM   2064  HN  THR A 142     -34.327   7.242   3.280  1.00105.94           H  
ATOM   2065  CA  THR A 142     -36.380   6.494   3.417  1.00110.11           C  
ATOM   2066  CB  THR A 142     -36.508   6.232   1.905  1.00118.14           C  
ATOM   2067  OG1 THR A 142     -35.270   5.709   1.403  1.00 95.41           O  
ATOM   2068  HG1 THR A 142     -34.501   6.404   1.573  1.00105.94           H  
ATOM   2069  CG2 THR A 142     -36.849   7.518   1.169  1.00 96.80           C  
ATOM   2070  C   THR A 142     -36.179   5.167   4.143  1.00106.25           C  
ATOM   2071  O   THR A 142     -37.053   4.301   4.130  1.00107.26           O  
ATOM   2072  HA  THR A 142     -37.311   6.939   3.768  1.00105.94           H  
ATOM   2073  HB  THR A 142     -37.299   5.502   1.735  1.00105.94           H  
ATOM   2074 1HG2 THR A 142     -36.936   7.314   0.102  1.00105.94           H  
ATOM   2075 2HG2 THR A 142     -36.061   8.252   1.335  1.00105.94           H  
ATOM   2076 3HG2 THR A 142     -37.795   7.910   1.541  1.00105.94           H  
ATOM   2077  N   ASP A 143     -35.020   5.018   4.777  1.00102.71           N  
ATOM   2078  HN  ASP A 143     -34.306   5.814   4.748  1.00105.19           H  
ATOM   2079  CA  ASP A 143     -34.694   3.801   5.511  1.00102.97           C  
ATOM   2080  CB  ASP A 143     -33.211   3.778   5.881  1.00105.73           C  
ATOM   2081  CG  ASP A 143     -32.764   2.428   6.399  1.00110.89           C  
ATOM   2082  OD1 ASP A 143     -33.343   1.410   5.965  1.00118.91           O  
ATOM   2083  OD2 ASP A 143     -31.838   2.382   7.235  1.00108.06           O  
ATOM   2084  C   ASP A 143     -35.549   3.670   6.767  1.00 97.63           C  
ATOM   2085  O   ASP A 143     -35.904   4.667   7.398  1.00 94.65           O  
ATOM   2086  HA  ASP A 143     -34.899   2.947   4.866  1.00105.19           H  
ATOM   2087  HB1 ASP A 143     -32.626   4.023   4.995  1.00105.19           H  
ATOM   2088  HB2 ASP A 143     -33.032   4.526   6.654  1.00105.19           H  
ATOM   2089  N   ILE A 144     -35.869   2.431   7.128  1.00 97.61           N  
ATOM   2090  HN  ILE A 144     -35.462   1.609   6.576  1.00 96.93           H  
ATOM   2091  CA  ILE A 144     -36.758   2.157   8.251  1.00 95.26           C  
ATOM   2092  CB  ILE A 144     -37.111   0.657   8.322  1.00 98.27           C  
ATOM   2093  CG2 ILE A 144     -38.310   0.430   9.229  1.00 98.23           C  
ATOM   2094  CG1 ILE A 144     -37.386   0.114   6.915  1.00104.86           C  
ATOM   2095  CD1 ILE A 144     -37.829  -1.336   6.882  1.00106.04           C  
ATOM   2096  C   ILE A 144     -36.142   2.607   9.576  1.00 88.94           C  
ATOM   2097  O   ILE A 144     -36.856   2.969  10.507  1.00 86.27           O  
ATOM   2098  HA  ILE A 144     -37.681   2.716   8.098  1.00 96.93           H  
ATOM   2099  HB  ILE A 144     -36.258   0.121   8.738  1.00 96.93           H  
ATOM   2100 1HG2 ILE A 144     -38.542  -0.634   9.265  1.00 96.93           H  
ATOM   2101 2HG2 ILE A 144     -39.169   0.976   8.840  1.00 96.93           H  
ATOM   2102 3HG2 ILE A 144     -38.079   0.785  10.233  1.00 96.93           H  
ATOM   2103 1HG1 ILE A 144     -38.170   0.721   6.462  1.00 96.93           H  
ATOM   2104 2HG1 ILE A 144     -36.471   0.205   6.329  1.00 96.93           H  
ATOM   2105 1HD1 ILE A 144     -38.002  -1.640   5.850  1.00 96.93           H  
ATOM   2106 2HD1 ILE A 144     -38.751  -1.448   7.453  1.00 96.93           H  
ATOM   2107 3HD1 ILE A 144     -37.053  -1.964   7.320  1.00 96.93           H  
ATOM   2108  N   ARG A 145     -34.815   2.600   9.651  1.00 86.81           N  
ATOM   2109  HN  ARG A 145     -34.245   2.278   8.804  1.00 86.04           H  
ATOM   2110  CA  ARG A 145     -34.117   3.021  10.862  1.00 81.20           C  
ATOM   2111  CB  ARG A 145     -32.624   2.703  10.757  1.00 79.74           C  
ATOM   2112  CG  ARG A 145     -32.330   1.270  10.345  1.00 81.68           C  
ATOM   2113  CD  ARG A 145     -30.837   1.020  10.199  1.00 82.62           C  
ATOM   2114  NE  ARG A 145     -30.561  -0.218   9.474  1.00 87.37           N  
ATOM   2115  HE  ARG A 145     -30.646  -1.141  10.009  1.00 86.04           H  
ATOM   2116  CZ  ARG A 145     -30.212  -0.272   8.193  1.00 92.40           C  
ATOM   2117  NH1 ARG A 145     -30.081   0.845   7.493  1.00 93.51           N  
ATOM   2118 1HH1 ARG A 145     -30.257   1.792   7.959  1.00 86.04           H  
ATOM   2119 2HH1 ARG A 145     -29.799   0.801   6.462  1.00 86.04           H  
ATOM   2120  NH2 ARG A 145     -29.985  -1.444   7.612  1.00 97.47           N  
ATOM   2121 1HH2 ARG A 145     -30.084  -2.348   8.176  1.00 86.04           H  
ATOM   2122 2HH2 ARG A 145     -29.704  -1.484   6.581  1.00 86.04           H  
ATOM   2123  C   ARG A 145     -34.318   4.511  11.130  1.00 81.53           C  
ATOM   2124  O   ARG A 145     -34.392   4.939  12.280  1.00 82.08           O  
ATOM   2125  HA  ARG A 145     -34.527   2.464  11.704  1.00 86.04           H  
ATOM   2126  HB1 ARG A 145     -32.182   3.371  10.018  1.00 86.04           H  
ATOM   2127  HB2 ARG A 145     -32.165   2.882  11.729  1.00 86.04           H  
ATOM   2128  HG1 ARG A 145     -32.728   0.596  11.104  1.00 86.04           H  
ATOM   2129  HG2 ARG A 145     -32.816   1.071   9.390  1.00 86.04           H  
ATOM   2130  HD1 ARG A 145     -30.392   1.853   9.656  1.00 86.04           H  
ATOM   2131  HD2 ARG A 145     -30.392   0.954  11.192  1.00 86.04           H  
ATOM   2132  N   PHE A 146     -34.405   5.296  10.062  1.00 82.26           N  
ATOM   2133  HN  PHE A 146     -34.332   4.859   9.088  1.00 76.62           H  
ATOM   2134  CA  PHE A 146     -34.598   6.737  10.182  1.00 79.69           C  
ATOM   2135  CB  PHE A 146     -34.060   7.452   8.939  1.00 80.25           C  
ATOM   2136  CG  PHE A 146     -34.327   8.937   8.917  1.00 76.69           C  
ATOM   2137  CD1 PHE A 146     -35.494   9.444   8.359  1.00 76.44           C  
ATOM   2138  CD2 PHE A 146     -33.402   9.825   9.431  1.00 73.55           C  
ATOM   2139  CE1 PHE A 146     -35.739  10.805   8.334  1.00 74.92           C  
ATOM   2140  CE2 PHE A 146     -33.640  11.184   9.402  1.00 67.95           C  
ATOM   2141  CZ  PHE A 146     -34.813  11.673   8.853  1.00 70.00           C  
ATOM   2142  C   PHE A 146     -36.069   7.077  10.382  1.00 81.48           C  
ATOM   2143  O   PHE A 146     -36.429   7.810  11.301  1.00 79.62           O  
ATOM   2144  HA  PHE A 146     -34.041   7.089  11.051  1.00 76.62           H  
ATOM   2145  HB1 PHE A 146     -32.982   7.298   8.896  1.00 76.62           H  
ATOM   2146  HB2 PHE A 146     -34.527   7.008   8.060  1.00 76.62           H  
ATOM   2147  HD1 PHE A 146     -36.228   8.759   7.934  1.00 76.62           H  
ATOM   2148  HD2 PHE A 146     -32.475   9.449   9.864  1.00 76.62           H  
ATOM   2149  HE1 PHE A 146     -36.665  11.186   7.903  1.00 76.62           H  
ATOM   2150  HE2 PHE A 146     -32.903  11.874   9.812  1.00 76.62           H  
ATOM   2151  HZ  PHE A 146     -35.000  12.747   8.833  1.00 76.62           H  
ATOM   2152  N   SER A 147     -36.908   6.542   9.500  1.00 85.80           N  
ATOM   2153  HN  SER A 147     -36.523   5.851   8.779  1.00 85.86           H  
ATOM   2154  CA  SER A 147     -38.330   6.859   9.476  1.00 85.49           C  
ATOM   2155  CB  SER A 147     -39.000   6.188   8.275  1.00 88.97           C  
ATOM   2156  OG  SER A 147     -40.329   6.646   8.117  1.00 91.48           O  
ATOM   2157  HG  SER A 147     -40.883   6.421   8.980  1.00 85.86           H  
ATOM   2158  C   SER A 147     -39.018   6.440  10.771  1.00 81.76           C  
ATOM   2159  O   SER A 147     -39.982   7.071  11.205  1.00 81.69           O  
ATOM   2160  HA  SER A 147     -38.437   7.938   9.367  1.00 85.86           H  
ATOM   2161  HB1 SER A 147     -38.433   6.421   7.374  1.00 85.86           H  
ATOM   2162  HB2 SER A 147     -39.011   5.109   8.429  1.00 85.86           H  
ATOM   2163  N   LEU A 148     -38.514   5.371  11.383  1.00 80.25           N  
ATOM   2164  HN  LEU A 148     -37.718   4.831  10.914  1.00 76.21           H  
ATOM   2165  CA  LEU A 148     -39.016   4.915  12.672  1.00 78.04           C  
ATOM   2166  CB  LEU A 148     -38.894   3.394  12.792  1.00 78.23           C  
ATOM   2167  CG  LEU A 148     -39.162   2.771  14.162  1.00 75.46           C  
ATOM   2168  CD1 LEU A 148     -40.585   3.060  14.619  1.00 74.90           C  
ATOM   2169  CD2 LEU A 148     -38.898   1.273  14.126  1.00 76.98           C  
ATOM   2170  C   LEU A 148     -38.261   5.599  13.807  1.00 74.29           C  
ATOM   2171  O   LEU A 148     -38.856   6.025  14.794  1.00 71.51           O  
ATOM   2172  HA  LEU A 148     -40.070   5.184  12.747  1.00 76.21           H  
ATOM   2173  HB1 LEU A 148     -39.601   2.953  12.089  1.00 76.21           H  
ATOM   2174  HB2 LEU A 148     -37.878   3.124  12.504  1.00 76.21           H  
ATOM   2175  HG  LEU A 148     -38.476   3.220  14.880  1.00 76.21           H  
ATOM   2176 1HD1 LEU A 148     -40.752   2.607  15.596  1.00 76.21           H  
ATOM   2177 2HD1 LEU A 148     -41.290   2.643  13.900  1.00 76.21           H  
ATOM   2178 3HD1 LEU A 148     -40.733   4.138  14.689  1.00 76.21           H  
ATOM   2179 1HD2 LEU A 148     -39.094   0.845  15.109  1.00 76.21           H  
ATOM   2180 2HD2 LEU A 148     -37.858   1.093  13.853  1.00 76.21           H  
ATOM   2181 3HD2 LEU A 148     -39.553   0.806  13.390  1.00 76.21           H  
ATOM   2182  N   GLY A 149     -36.945   5.704  13.652  1.00 74.26           N  
ATOM   2183  HN  GLY A 149     -36.493   5.295  12.773  1.00 72.13           H  
ATOM   2184  CA  GLY A 149     -36.103   6.354  14.637  1.00 71.45           C  
ATOM   2185  C   GLY A 149     -36.478   7.807  14.863  1.00 71.82           C  
ATOM   2186  O   GLY A 149     -36.497   8.277  16.000  1.00 70.98           O  
ATOM   2187  HA1 GLY A 149     -36.196   5.819  15.582  1.00 72.13           H  
ATOM   2188  HA2 GLY A 149     -35.069   6.310  14.295  1.00 72.13           H  
ATOM   2189  N   VAL A 150     -36.775   8.522  13.783  1.00 73.21           N  
ATOM   2190  HN  VAL A 150     -36.705   8.070  12.815  1.00 71.97           H  
ATOM   2191  CA  VAL A 150     -37.195   9.915  13.896  1.00 74.02           C  
ATOM   2192  CB  VAL A 150     -37.179  10.625  12.530  1.00 76.42           C  
ATOM   2193  CG1 VAL A 150     -37.962  11.930  12.582  1.00 61.51           C  
ATOM   2194  CG2 VAL A 150     -35.751  10.881  12.108  1.00 77.02           C  
ATOM   2195  C   VAL A 150     -38.585   9.971  14.516  1.00 72.57           C  
ATOM   2196  O   VAL A 150     -38.882  10.839  15.342  1.00 69.05           O  
ATOM   2197  HA  VAL A 150     -36.501  10.431  14.560  1.00 71.97           H  
ATOM   2198  HB  VAL A 150     -37.646   9.970  11.794  1.00 71.97           H  
ATOM   2199 1HG1 VAL A 150     -37.934  12.410  11.604  1.00 71.97           H  
ATOM   2200 2HG1 VAL A 150     -37.516  12.592  13.324  1.00 71.97           H  
ATOM   2201 3HG1 VAL A 150     -38.997  11.723  12.855  1.00 71.97           H  
ATOM   2202 1HG2 VAL A 150     -35.742  11.384  11.141  1.00 71.97           H  
ATOM   2203 2HG2 VAL A 150     -35.219   9.933  12.029  1.00 71.97           H  
ATOM   2204 3HG2 VAL A 150     -35.260  11.512  12.849  1.00 71.97           H  
ATOM   2205  N   PHE A 151     -39.424   9.019  14.124  1.00 74.62           N  
ATOM   2206  HN  PHE A 151     -39.116   8.338  13.358  1.00 80.13           H  
ATOM   2207  CA  PHE A 151     -40.747   8.874  14.705  1.00 77.10           C  
ATOM   2208  CB  PHE A 151     -41.484   7.708  14.044  1.00 80.26           C  
ATOM   2209  CG  PHE A 151     -42.636   7.192  14.847  1.00 82.15           C  
ATOM   2210  CD1 PHE A 151     -43.853   7.857  14.845  1.00 84.45           C  
ATOM   2211  CD2 PHE A 151     -42.505   6.042  15.611  1.00 82.16           C  
ATOM   2212  CE1 PHE A 151     -44.915   7.384  15.591  1.00 84.67           C  
ATOM   2213  CE2 PHE A 151     -43.562   5.565  16.360  1.00 81.98           C  
ATOM   2214  CZ  PHE A 151     -44.770   6.236  16.349  1.00 83.66           C  
ATOM   2215  C   PHE A 151     -40.683   8.671  16.225  1.00 75.82           C  
ATOM   2216  O   PHE A 151     -41.389   9.342  16.980  1.00 74.58           O  
ATOM   2217  HA  PHE A 151     -41.308   9.787  14.507  1.00 80.13           H  
ATOM   2218  HB1 PHE A 151     -41.861   8.043  13.078  1.00 80.13           H  
ATOM   2219  HB2 PHE A 151     -40.776   6.893  13.896  1.00 80.13           H  
ATOM   2220  HD1 PHE A 151     -43.973   8.762  14.249  1.00 80.13           H  
ATOM   2221  HD2 PHE A 151     -41.555   5.508  15.620  1.00 80.13           H  
ATOM   2222  HE1 PHE A 151     -45.867   7.915  15.582  1.00 80.13           H  
ATOM   2223  HE2 PHE A 151     -43.444   4.662  16.958  1.00 80.13           H  
ATOM   2224  HZ  PHE A 151     -45.608   5.861  16.937  1.00 80.13           H  
ATOM   2225  N   LEU A 152     -39.835   7.746  16.665  1.00 73.19           N  
ATOM   2226  HN  LEU A 152     -39.250   7.197  15.958  1.00 68.24           H  
ATOM   2227  CA  LEU A 152     -39.683   7.460  18.088  1.00 69.34           C  
ATOM   2228  CB  LEU A 152     -38.767   6.255  18.295  1.00 67.27           C  
ATOM   2229  CG  LEU A 152     -39.352   4.908  17.874  1.00 67.78           C  
ATOM   2230  CD1 LEU A 152     -38.316   3.801  17.982  1.00 65.90           C  
ATOM   2231  CD2 LEU A 152     -40.578   4.587  18.713  1.00 66.44           C  
ATOM   2232  C   LEU A 152     -39.135   8.663  18.846  1.00 68.43           C  
ATOM   2233  O   LEU A 152     -39.471   8.880  20.010  1.00 67.53           O  
ATOM   2234  HA  LEU A 152     -40.665   7.217  18.495  1.00 68.24           H  
ATOM   2235  HB1 LEU A 152     -37.857   6.421  17.718  1.00 68.24           H  
ATOM   2236  HB2 LEU A 152     -38.521   6.198  19.355  1.00 68.24           H  
ATOM   2237  HG  LEU A 152     -39.663   4.983  16.832  1.00 68.24           H  
ATOM   2238 1HD1 LEU A 152     -38.762   2.855  17.676  1.00 68.24           H  
ATOM   2239 2HD1 LEU A 152     -37.973   3.723  19.014  1.00 68.24           H  
ATOM   2240 3HD1 LEU A 152     -37.470   4.030  17.334  1.00 68.24           H  
ATOM   2241 1HD2 LEU A 152     -40.988   3.625  18.405  1.00 68.24           H  
ATOM   2242 2HD2 LEU A 152     -41.330   5.364  18.571  1.00 68.24           H  
ATOM   2243 3HD2 LEU A 152     -40.297   4.542  19.765  1.00 68.24           H  
ATOM   2244  N   PHE A 153     -38.288   9.437  18.177  1.00 70.34           N  
ATOM   2245  HN  PHE A 153     -38.049   9.191  17.164  1.00 66.74           H  
ATOM   2246  CA  PHE A 153     -37.676  10.613  18.785  1.00 68.72           C  
ATOM   2247  CB  PHE A 153     -36.621  11.204  17.844  1.00 68.69           C  
ATOM   2248  CG  PHE A 153     -35.845  12.351  18.436  1.00 65.32           C  
ATOM   2249  CD1 PHE A 153     -34.726  12.120  19.220  1.00 65.12           C  
ATOM   2250  CD2 PHE A 153     -36.225  13.661  18.193  1.00 64.58           C  
ATOM   2251  CE1 PHE A 153     -34.007  13.172  19.761  1.00 63.07           C  
ATOM   2252  CE2 PHE A 153     -35.513  14.715  18.730  1.00 64.04           C  
ATOM   2253  CZ  PHE A 153     -34.402  14.471  19.515  1.00 62.89           C  
ATOM   2254  C   PHE A 153     -38.730  11.663  19.136  1.00 71.66           C  
ATOM   2255  O   PHE A 153     -38.818  12.105  20.282  1.00 69.67           O  
ATOM   2256  HA  PHE A 153     -37.180  10.304  19.705  1.00 66.74           H  
ATOM   2257  HB1 PHE A 153     -35.917  10.415  17.579  1.00 66.74           H  
ATOM   2258  HB2 PHE A 153     -37.124  11.559  16.945  1.00 66.74           H  
ATOM   2259  HD1 PHE A 153     -34.407  11.096  19.413  1.00 66.74           H  
ATOM   2260  HD2 PHE A 153     -37.097  13.862  17.570  1.00 66.74           H  
ATOM   2261  HE1 PHE A 153     -33.131  12.975  20.379  1.00 66.74           H  
ATOM   2262  HE2 PHE A 153     -35.827  15.740  18.535  1.00 66.74           H  
ATOM   2263  HZ  PHE A 153     -33.839  15.303  19.939  1.00 66.74           H  
ATOM   2264  N   ILE A 154     -39.531  12.058  18.151  1.00 76.28           N  
ATOM   2265  HN  ILE A 154     -39.421  11.630  17.176  1.00 83.76           H  
ATOM   2266  CA  ILE A 154     -40.558  13.065  18.382  1.00 80.50           C  
ATOM   2267  CB  ILE A 154     -41.175  13.572  17.056  1.00 85.40           C  
ATOM   2268  CG2 ILE A 154     -40.120  14.270  16.215  1.00 88.02           C  
ATOM   2269  CG1 ILE A 154     -41.799  12.421  16.268  1.00 89.08           C  
ATOM   2270  CD1 ILE A 154     -42.372  12.838  14.929  1.00 93.30           C  
ATOM   2271  C   ILE A 154     -41.663  12.526  19.290  1.00 79.34           C  
ATOM   2272  O   ILE A 154     -42.310  13.285  20.009  1.00 78.18           O  
ATOM   2273  HA  ILE A 154     -40.092  13.913  18.884  1.00 83.76           H  
ATOM   2274  HB  ILE A 154     -41.958  14.292  17.293  1.00 83.76           H  
ATOM   2275 1HG2 ILE A 154     -40.569  14.621  15.286  1.00 83.76           H  
ATOM   2276 2HG2 ILE A 154     -39.315  13.571  15.988  1.00 83.76           H  
ATOM   2277 3HG2 ILE A 154     -39.718  15.119  16.767  1.00 83.76           H  
ATOM   2278 1HG1 ILE A 154     -41.031  11.668  16.094  1.00 83.76           H  
ATOM   2279 2HG1 ILE A 154     -42.602  11.990  16.866  1.00 83.76           H  
ATOM   2280 1HD1 ILE A 154     -42.797  11.968  14.428  1.00 83.76           H  
ATOM   2281 2HD1 ILE A 154     -41.581  13.262  14.311  1.00 83.76           H  
ATOM   2282 3HD1 ILE A 154     -43.151  13.584  15.083  1.00 83.76           H  
ATOM   2283  N   LEU A 155     -41.867  11.212  19.259  1.00 80.02           N  
ATOM   2284  HN  LEU A 155     -41.313  10.614  18.566  1.00 76.35           H  
ATOM   2285  CA  LEU A 155     -42.828  10.568  20.145  1.00 77.39           C  
ATOM   2286  CB  LEU A 155     -42.988   9.089  19.793  1.00 76.87           C  
ATOM   2287  CG  LEU A 155     -43.838   8.266  20.765  1.00 75.24           C  
ATOM   2288  CD1 LEU A 155     -45.263   8.795  20.813  1.00 76.34           C  
ATOM   2289  CD2 LEU A 155     -43.819   6.788  20.399  1.00 75.71           C  
ATOM   2290  C   LEU A 155     -42.392  10.711  21.595  1.00 75.03           C  
ATOM   2291  O   LEU A 155     -43.143  11.202  22.438  1.00 74.17           O  
ATOM   2292  HA  LEU A 155     -43.794  11.059  20.024  1.00 76.35           H  
ATOM   2293  HB1 LEU A 155     -43.450   9.027  18.808  1.00 76.35           H  
ATOM   2294  HB2 LEU A 155     -41.994   8.643  19.757  1.00 76.35           H  
ATOM   2295  HG  LEU A 155     -43.407   8.371  21.761  1.00 76.35           H  
ATOM   2296 1HD1 LEU A 155     -45.850   8.196  21.509  1.00 76.35           H  
ATOM   2297 2HD1 LEU A 155     -45.707   8.735  19.819  1.00 76.35           H  
ATOM   2298 3HD1 LEU A 155     -45.255   9.833  21.145  1.00 76.35           H  
ATOM   2299 1HD2 LEU A 155     -44.431   6.230  21.107  1.00 76.35           H  
ATOM   2300 2HD2 LEU A 155     -42.794   6.418  20.435  1.00 76.35           H  
ATOM   2301 3HD2 LEU A 155     -44.218   6.657  19.393  1.00 76.35           H  
ATOM   2302  N   GLY A 156     -41.169  10.274  21.872  1.00 74.48           N  
ATOM   2303  HN  GLY A 156     -40.575   9.858  21.084  1.00 75.73           H  
ATOM   2304  CA  GLY A 156     -40.615  10.342  23.208  1.00 73.66           C  
ATOM   2305  C   GLY A 156     -40.465  11.760  23.718  1.00 75.36           C  
ATOM   2306  O   GLY A 156     -40.657  12.020  24.903  1.00 79.43           O  
ATOM   2307  HA1 GLY A 156     -41.274   9.798  23.885  1.00 75.73           H  
ATOM   2308  HA2 GLY A 156     -39.632   9.871  23.200  1.00 75.73           H  
ATOM   2309  N   MET A 157     -40.123  12.682  22.826  1.00 73.15           N  
ATOM   2310  HN  MET A 157     -39.950  12.395  21.809  1.00 75.74           H  
ATOM   2311  CA  MET A 157     -39.980  14.080  23.215  1.00 71.47           C  
ATOM   2312  CB  MET A 157     -39.311  14.890  22.107  1.00 71.75           C  
ATOM   2313  CG  MET A 157     -39.105  16.351  22.459  1.00 70.16           C  
ATOM   2314  SD  MET A 157     -38.274  17.236  21.138  1.00 74.91           S  
ATOM   2315  CE  MET A 157     -37.860  18.773  21.957  1.00103.09           C  
ATOM   2316  C   MET A 157     -41.330  14.690  23.557  1.00 70.80           C  
ATOM   2317  O   MET A 157     -41.442  15.500  24.472  1.00 70.56           O  
ATOM   2318  HA  MET A 157     -39.348  14.126  24.102  1.00 75.74           H  
ATOM   2319  HB1 MET A 157     -38.338  14.446  21.896  1.00 75.74           H  
ATOM   2320  HB2 MET A 157     -39.936  14.836  21.216  1.00 75.74           H  
ATOM   2321  HG1 MET A 157     -40.076  16.812  22.638  1.00 75.74           H  
ATOM   2322  HG2 MET A 157     -38.500  16.415  23.363  1.00 75.74           H  
ATOM   2323  HE1 MET A 157     -37.338  19.428  21.259  1.00 75.74           H  
ATOM   2324  HE2 MET A 157     -37.217  18.568  22.813  1.00 75.74           H  
ATOM   2325  HE3 MET A 157     -38.773  19.261  22.298  1.00 75.74           H  
ATOM   2326  N   GLY A 158     -42.354  14.299  22.807  1.00 71.80           N  
ATOM   2327  HN  GLY A 158     -42.178  13.640  21.982  1.00 71.13           H  
ATOM   2328  CA  GLY A 158     -43.704  14.747  23.082  1.00 71.93           C  
ATOM   2329  C   GLY A 158     -44.111  14.295  24.469  1.00 70.29           C  
ATOM   2330  O   GLY A 158     -44.648  15.070  25.257  1.00 70.51           O  
ATOM   2331  HA1 GLY A 158     -43.744  15.835  23.028  1.00 71.13           H  
ATOM   2332  HA2 GLY A 158     -44.386  14.321  22.346  1.00 71.13           H  
ATOM   2333  N   ILE A 159     -43.826  13.033  24.770  1.00 67.91           N  
ATOM   2334  HN  ILE A 159     -43.328  12.426  24.042  1.00 63.36           H  
ATOM   2335  CA  ILE A 159     -44.170  12.450  26.057  1.00 64.57           C  
ATOM   2336  CB  ILE A 159     -43.937  10.936  26.044  1.00 61.67           C  
ATOM   2337  CG2 ILE A 159     -44.108  10.358  27.441  1.00 60.35           C  
ATOM   2338  CG1 ILE A 159     -44.908  10.281  25.057  1.00 62.10           C  
ATOM   2339  CD1 ILE A 159     -44.570   8.851  24.721  1.00 62.00           C  
ATOM   2340  C   ILE A 159     -43.375  13.086  27.189  1.00 63.16           C  
ATOM   2341  O   ILE A 159     -43.941  13.478  28.208  1.00 65.15           O  
ATOM   2342  HA  ILE A 159     -45.229  12.630  26.241  1.00 63.36           H  
ATOM   2343  HB  ILE A 159     -42.918  10.743  25.710  1.00 63.36           H  
ATOM   2344 1HG2 ILE A 159     -43.939   9.282  27.413  1.00 63.36           H  
ATOM   2345 2HG2 ILE A 159     -45.119  10.557  27.796  1.00 63.36           H  
ATOM   2346 3HG2 ILE A 159     -43.389  10.821  28.117  1.00 63.36           H  
ATOM   2347 1HG1 ILE A 159     -45.907  10.303  25.493  1.00 63.36           H  
ATOM   2348 2HG1 ILE A 159     -44.901  10.861  24.134  1.00 63.36           H  
ATOM   2349 1HD1 ILE A 159     -45.304   8.459  24.017  1.00 63.36           H  
ATOM   2350 2HD1 ILE A 159     -44.583   8.251  25.631  1.00 63.36           H  
ATOM   2351 3HD1 ILE A 159     -43.578   8.808  24.272  1.00 63.36           H  
ATOM   2352  N   ASN A 160     -42.067  13.202  26.992  1.00 62.08           N  
ATOM   2353  HN  ASN A 160     -41.647  12.847  26.074  1.00 59.37           H  
ATOM   2354  CA  ASN A 160     -41.184  13.798  27.990  1.00 60.18           C  
ATOM   2355  CB  ASN A 160     -39.741  13.782  27.486  1.00 58.55           C  
ATOM   2356  CG  ASN A 160     -38.804  14.559  28.383  1.00 56.37           C  
ATOM   2357  OD1 ASN A 160     -38.588  15.753  28.184  1.00 57.71           O  
ATOM   2358  ND2 ASN A 160     -38.238  13.884  29.376  1.00 54.74           N  
ATOM   2359 1HD2 ASN A 160     -38.454  12.845  29.509  1.00 59.37           H  
ATOM   2360 2HD2 ASN A 160     -37.565  14.380  30.045  1.00 59.37           H  
ATOM   2361  C   ASN A 160     -41.582  15.225  28.370  1.00 62.19           C  
ATOM   2362  O   ASN A 160     -41.575  15.584  29.544  1.00 63.17           O  
ATOM   2363  HA  ASN A 160     -41.232  13.185  28.890  1.00 59.37           H  
ATOM   2364  HB1 ASN A 160     -39.400  12.748  27.437  1.00 59.37           H  
ATOM   2365  HB2 ASN A 160     -39.715  14.222  26.489  1.00 59.37           H  
ATOM   2366  N   ILE A 161     -41.935  16.032  27.376  1.00 62.12           N  
ATOM   2367  HN  ILE A 161     -41.965  15.650  26.377  1.00 64.78           H  
ATOM   2368  CA  ILE A 161     -42.284  17.428  27.618  1.00 64.65           C  
ATOM   2369  CB  ILE A 161     -42.143  18.265  26.326  1.00 64.11           C  
ATOM   2370  CG2 ILE A 161     -42.633  19.685  26.540  1.00 64.16           C  
ATOM   2371  CG1 ILE A 161     -40.681  18.281  25.873  1.00 63.58           C  
ATOM   2372  CD1 ILE A 161     -40.430  19.090  24.621  1.00 65.50           C  
ATOM   2373  C   ILE A 161     -43.703  17.561  28.179  1.00 67.16           C  
ATOM   2374  O   ILE A 161     -43.959  18.397  29.048  1.00 66.95           O  
ATOM   2375  HA  ILE A 161     -41.589  17.827  28.357  1.00 64.78           H  
ATOM   2376  HB  ILE A 161     -42.745  17.803  25.544  1.00 64.78           H  
ATOM   2377 1HG2 ILE A 161     -42.522  20.251  25.615  1.00 64.78           H  
ATOM   2378 2HG2 ILE A 161     -42.046  20.158  27.327  1.00 64.78           H  
ATOM   2379 3HG2 ILE A 161     -43.683  19.667  26.831  1.00 64.78           H  
ATOM   2380 1HG1 ILE A 161     -40.078  18.701  26.678  1.00 64.78           H  
ATOM   2381 2HG1 ILE A 161     -40.370  17.253  25.684  1.00 64.78           H  
ATOM   2382 1HD1 ILE A 161     -39.371  19.050  24.368  1.00 64.78           H  
ATOM   2383 2HD1 ILE A 161     -40.723  20.126  24.792  1.00 64.78           H  
ATOM   2384 3HD1 ILE A 161     -41.015  18.679  23.799  1.00 64.78           H  
ATOM   2385  N   HIS A 162     -44.615  16.724  27.690  1.00 68.83           N  
ATOM   2386  HN  HIS A 162     -44.329  16.037  26.921  1.00 71.68           H  
ATOM   2387  CA  HIS A 162     -45.997  16.715  28.171  1.00 70.54           C  
ATOM   2388  CB  HIS A 162     -46.837  15.737  27.342  1.00 72.75           C  
ATOM   2389  CG  HIS A 162     -48.258  15.608  27.799  1.00 72.23           C  
ATOM   2390  CD2 HIS A 162     -48.997  14.517  28.113  1.00 72.47           C  
ATOM   2391  ND1 HIS A 162     -49.092  16.692  27.962  1.00 72.11           N  
ATOM   2392  HD1 HIS A 162     -48.820  17.712  27.790  1.00 71.68           H  
ATOM   2393  CE1 HIS A 162     -50.279  16.276  28.365  1.00 73.72           C  
ATOM   2394  NE2 HIS A 162     -50.249  14.960  28.464  1.00 73.10           N  
ATOM   2395  C   HIS A 162     -46.068  16.349  29.651  1.00 70.12           C  
ATOM   2396  O   HIS A 162     -46.911  16.858  30.388  1.00 70.92           O  
ATOM   2397  HA  HIS A 162     -46.411  17.715  28.045  1.00 71.68           H  
ATOM   2398  HB1 HIS A 162     -46.841  16.081  26.308  1.00 71.68           H  
ATOM   2399  HB2 HIS A 162     -46.370  14.754  27.397  1.00 71.68           H  
ATOM   2400  HD2 HIS A 162     -48.661  13.480  28.091  1.00 71.68           H  
ATOM   2401  HE1 HIS A 162     -51.138  16.912  28.580  1.00 71.68           H  
ATOM   2402  N   SER A 163     -45.169  15.470  30.079  1.00 68.34           N  
ATOM   2403  HN  SER A 163     -44.445  15.086  29.390  1.00 67.39           H  
ATOM   2404  CA  SER A 163     -45.145  15.016  31.461  1.00 67.63           C  
ATOM   2405  CB  SER A 163     -44.495  13.635  31.552  1.00 66.97           C  
ATOM   2406  OG  SER A 163     -45.179  12.690  30.746  1.00 67.65           O  
ATOM   2407  HG  SER A 163     -46.176  12.612  31.067  1.00 67.39           H  
ATOM   2408  C   SER A 163     -44.416  15.997  32.377  1.00 66.38           C  
ATOM   2409  O   SER A 163     -44.801  16.177  33.531  1.00 67.37           O  
ATOM   2410  HA  SER A 163     -46.175  14.930  31.808  1.00 67.39           H  
ATOM   2411  HB1 SER A 163     -43.461  13.706  31.215  1.00 67.39           H  
ATOM   2412  HB2 SER A 163     -44.518  13.300  32.589  1.00 67.39           H  
ATOM   2413  N   ASP A 164     -43.361  16.626  31.869  1.00 65.90           N  
ATOM   2414  HN  ASP A 164     -43.045  16.403  30.871  1.00 67.79           H  
ATOM   2415  CA  ASP A 164     -42.625  17.618  32.651  1.00 65.64           C  
ATOM   2416  CB  ASP A 164     -41.344  18.049  31.929  1.00 68.19           C  
ATOM   2417  CG  ASP A 164     -40.225  17.023  32.049  1.00 69.64           C  
ATOM   2418  OD1 ASP A 164     -40.093  16.392  33.119  1.00 68.44           O  
ATOM   2419  OD2 ASP A 164     -39.470  16.849  31.067  1.00 73.67           O  
ATOM   2420  C   ASP A 164     -43.503  18.834  32.938  1.00 64.47           C  
ATOM   2421  O   ASP A 164     -43.338  19.506  33.958  1.00 66.33           O  
ATOM   2422  HA  ASP A 164     -42.346  17.165  33.602  1.00 67.79           H  
ATOM   2423  HB1 ASP A 164     -41.572  18.194  30.873  1.00 67.79           H  
ATOM   2424  HB2 ASP A 164     -41.001  18.990  32.360  1.00 67.79           H  
ATOM   2425  N   TYR A 165     -44.439  19.107  32.033  1.00 61.07           N  
ATOM   2426  HN  TYR A 165     -44.500  18.504  31.152  1.00 59.16           H  
ATOM   2427  CA  TYR A 165     -45.385  20.206  32.206  1.00 60.52           C  
ATOM   2428  CB  TYR A 165     -46.035  20.575  30.868  1.00 58.29           C  
ATOM   2429  CG  TYR A 165     -47.084  21.661  30.965  1.00 57.53           C  
ATOM   2430  CD1 TYR A 165     -46.722  23.003  30.965  1.00 57.78           C  
ATOM   2431  CE1 TYR A 165     -47.679  24.005  31.048  1.00 60.01           C  
ATOM   2432  CD2 TYR A 165     -48.439  21.345  31.049  1.00 57.59           C  
ATOM   2433  CE2 TYR A 165     -49.406  22.341  31.135  1.00 59.17           C  
ATOM   2434  CZ  TYR A 165     -49.018  23.669  31.133  1.00 60.22           C  
ATOM   2435  OH  TYR A 165     -49.969  24.662  31.216  1.00 60.37           O  
ATOM   2436  HH  TYR A 165     -49.796  25.242  32.074  1.00 59.16           H  
ATOM   2437  C   TYR A 165     -46.460  19.846  33.221  1.00 58.75           C  
ATOM   2438  O   TYR A 165     -46.879  20.685  34.015  1.00 58.61           O  
ATOM   2439  HA  TYR A 165     -44.840  21.075  32.575  1.00 59.16           H  
ATOM   2440  HB1 TYR A 165     -45.252  20.916  30.191  1.00 59.16           H  
ATOM   2441  HB2 TYR A 165     -46.506  19.681  30.459  1.00 59.16           H  
ATOM   2442  HD1 TYR A 165     -45.668  23.273  30.899  1.00 59.16           H  
ATOM   2443  HE1 TYR A 165     -47.377  25.052  31.046  1.00 59.16           H  
ATOM   2444  HD2 TYR A 165     -48.746  20.299  31.047  1.00 59.16           H  
ATOM   2445  HE2 TYR A 165     -50.461  22.077  31.203  1.00 59.16           H  
ATOM   2446  N   ILE A 166     -46.917  18.598  33.171  1.00 58.04           N  
ATOM   2447  HN  ILE A 166     -46.551  17.940  32.411  1.00 57.30           H  
ATOM   2448  CA  ILE A 166     -47.901  18.105  34.122  1.00 57.62           C  
ATOM   2449  CB  ILE A 166     -48.324  16.655  33.798  1.00 57.21           C  
ATOM   2450  CG2 ILE A 166     -48.819  15.935  35.044  1.00 56.10           C  
ATOM   2451  CG1 ILE A 166     -49.410  16.650  32.716  1.00 56.24           C  
ATOM   2452  CD1 ILE A 166     -49.902  15.264  32.345  1.00 54.96           C  
ATOM   2453  C   ILE A 166     -47.325  18.194  35.528  1.00 59.12           C  
ATOM   2454  O   ILE A 166     -47.986  18.675  36.451  1.00 59.15           O  
ATOM   2455  HA  ILE A 166     -48.783  18.743  34.069  1.00 57.30           H  
ATOM   2456  HB  ILE A 166     -47.455  16.121  33.415  1.00 57.30           H  
ATOM   2457 1HG2 ILE A 166     -49.110  14.917  34.785  1.00 57.30           H  
ATOM   2458 2HG2 ILE A 166     -49.679  16.465  35.453  1.00 57.30           H  
ATOM   2459 3HG2 ILE A 166     -48.023  15.907  35.788  1.00 57.30           H  
ATOM   2460 1HG1 ILE A 166     -50.259  17.229  33.079  1.00 57.30           H  
ATOM   2461 2HG1 ILE A 166     -49.004  17.121  31.821  1.00 57.30           H  
ATOM   2462 1HD1 ILE A 166     -50.668  15.344  31.574  1.00 57.30           H  
ATOM   2463 2HD1 ILE A 166     -50.323  14.779  33.226  1.00 57.30           H  
ATOM   2464 3HD1 ILE A 166     -49.069  14.671  31.968  1.00 57.30           H  
ATOM   2465  N   LEU A 167     -46.076  17.755  35.673  1.00 59.26           N  
ATOM   2466  HN  LEU A 167     -45.583  17.315  34.832  1.00 55.90           H  
ATOM   2467  CA  LEU A 167     -45.358  17.853  36.940  1.00 57.72           C  
ATOM   2468  CB  LEU A 167     -43.999  17.153  36.836  1.00 55.94           C  
ATOM   2469  CG  LEU A 167     -44.018  15.627  36.714  1.00 52.52           C  
ATOM   2470  CD1 LEU A 167     -42.617  15.081  36.489  1.00 50.40           C  
ATOM   2471  CD2 LEU A 167     -44.642  15.003  37.951  1.00 52.35           C  
ATOM   2472  C   LEU A 167     -45.168  19.307  37.375  1.00 58.67           C  
ATOM   2473  O   LEU A 167     -45.249  19.622  38.561  1.00 60.31           O  
ATOM   2474  HA  LEU A 167     -45.945  17.344  37.704  1.00 55.90           H  
ATOM   2475  HB1 LEU A 167     -43.491  17.548  35.956  1.00 55.90           H  
ATOM   2476  HB2 LEU A 167     -43.429  17.405  37.730  1.00 55.90           H  
ATOM   2477  HG  LEU A 167     -44.630  15.361  35.852  1.00 55.90           H  
ATOM   2478 1HD1 LEU A 167     -42.659  13.995  36.406  1.00 55.90           H  
ATOM   2479 2HD1 LEU A 167     -41.980  15.356  37.330  1.00 55.90           H  
ATOM   2480 3HD1 LEU A 167     -42.207  15.500  35.570  1.00 55.90           H  
ATOM   2481 1HD2 LEU A 167     -44.648  13.918  37.848  1.00 55.90           H  
ATOM   2482 2HD2 LEU A 167     -45.665  15.362  38.063  1.00 55.90           H  
ATOM   2483 3HD2 LEU A 167     -44.062  15.281  38.831  1.00 55.90           H  
ATOM   2484  N   ARG A 168     -44.916  20.188  36.413  1.00 59.05           N  
ATOM   2485  HN  ARG A 168     -44.862  19.853  35.398  1.00 74.64           H  
ATOM   2486  CA  ARG A 168     -44.711  21.601  36.708  1.00 64.37           C  
ATOM   2487  CB  ARG A 168     -44.265  22.354  35.452  1.00 70.67           C  
ATOM   2488  CG  ARG A 168     -44.172  23.868  35.627  1.00 75.51           C  
ATOM   2489  CD  ARG A 168     -43.896  24.551  34.308  1.00 79.46           C  
ATOM   2490  NE  ARG A 168     -42.673  24.042  33.700  1.00 81.09           N  
ATOM   2491  HE  ARG A 168     -41.999  23.489  34.320  1.00 74.64           H  
ATOM   2492  CZ  ARG A 168     -42.342  24.221  32.427  1.00 85.42           C  
ATOM   2493  NH1 ARG A 168     -41.206  23.718  31.963  1.00 84.28           N  
ATOM   2494 1HH1 ARG A 168     -40.558  23.169  32.615  1.00 74.64           H  
ATOM   2495 2HH1 ARG A 168     -40.937  23.860  30.937  1.00 74.64           H  
ATOM   2496  NH2 ARG A 168     -43.148  24.900  31.619  1.00 88.20           N  
ATOM   2497 1HH2 ARG A 168     -44.065  25.303  31.994  1.00 74.64           H  
ATOM   2498 2HH2 ARG A 168     -42.880  25.043  30.593  1.00 74.64           H  
ATOM   2499  C   ARG A 168     -45.965  22.257  37.275  1.00 65.92           C  
ATOM   2500  O   ARG A 168     -45.882  23.143  38.127  1.00 67.08           O  
ATOM   2501  HA  ARG A 168     -43.919  21.682  37.452  1.00 74.64           H  
ATOM   2502  HB1 ARG A 168     -43.282  21.983  35.163  1.00 74.64           H  
ATOM   2503  HB2 ARG A 168     -44.981  22.146  34.657  1.00 74.64           H  
ATOM   2504  HG1 ARG A 168     -45.115  24.238  36.029  1.00 74.64           H  
ATOM   2505  HG2 ARG A 168     -43.365  24.097  36.322  1.00 74.64           H  
ATOM   2506  HD1 ARG A 168     -44.732  24.370  33.632  1.00 74.64           H  
ATOM   2507  HD2 ARG A 168     -43.790  25.623  34.477  1.00 74.64           H  
ATOM   2508  N   GLN A 169     -47.128  21.823  36.797  1.00 67.18           N  
ATOM   2509  HN  GLN A 169     -47.141  21.016  36.096  1.00 68.65           H  
ATOM   2510  CA  GLN A 169     -48.384  22.432  37.216  1.00 66.45           C  
ATOM   2511  CB  GLN A 169     -49.448  22.273  36.127  1.00 68.13           C  
ATOM   2512  CG  GLN A 169     -49.057  22.869  34.776  1.00 68.69           C  
ATOM   2513  CD  GLN A 169     -48.791  24.361  34.843  1.00 71.22           C  
ATOM   2514  OE1 GLN A 169     -49.499  25.102  35.524  1.00 73.69           O  
ATOM   2515  NE2 GLN A 169     -47.764  24.809  34.133  1.00 71.60           N  
ATOM   2516 1HE2 GLN A 169     -47.175  24.128  33.555  1.00 68.65           H  
ATOM   2517 2HE2 GLN A 169     -47.525  25.852  34.138  1.00 68.65           H  
ATOM   2518  C   GLN A 169     -48.870  21.833  38.534  1.00 64.47           C  
ATOM   2519  O   GLN A 169     -49.953  22.154  39.012  1.00 66.42           O  
ATOM   2520  HA  GLN A 169     -48.211  23.497  37.370  1.00 68.65           H  
ATOM   2521  HB1 GLN A 169     -49.638  21.209  35.988  1.00 68.65           H  
ATOM   2522  HB2 GLN A 169     -50.360  22.765  36.466  1.00 68.65           H  
ATOM   2523  HG1 GLN A 169     -48.154  22.370  34.424  1.00 68.65           H  
ATOM   2524  HG2 GLN A 169     -49.868  22.692  34.070  1.00 68.65           H  
ATOM   2525  N   LEU A 170     -48.055  20.966  39.121  1.00 61.18           N  
ATOM   2526  HN  LEU A 170     -47.150  20.683  38.624  1.00 56.94           H  
ATOM   2527  CA  LEU A 170     -48.359  20.391  40.423  1.00 59.39           C  
ATOM   2528  CB  LEU A 170     -47.694  19.022  40.566  1.00 53.96           C  
ATOM   2529  CG  LEU A 170     -48.278  17.901  39.704  1.00 49.87           C  
ATOM   2530  CD1 LEU A 170     -47.474  16.621  39.861  1.00 47.36           C  
ATOM   2531  CD2 LEU A 170     -49.734  17.664  40.065  1.00 50.25           C  
ATOM   2532  C   LEU A 170     -47.905  21.320  41.549  1.00 63.08           C  
ATOM   2533  O   LEU A 170     -48.295  21.145  42.708  1.00 70.43           O  
ATOM   2534  HA  LEU A 170     -49.438  20.260  40.498  1.00 56.94           H  
ATOM   2535  HB1 LEU A 170     -46.642  19.133  40.302  1.00 56.94           H  
ATOM   2536  HB2 LEU A 170     -47.777  18.718  41.610  1.00 56.94           H  
ATOM   2537  HG  LEU A 170     -48.230  18.211  38.660  1.00 56.94           H  
ATOM   2538 1HD1 LEU A 170     -47.909  15.839  39.238  1.00 56.94           H  
ATOM   2539 2HD1 LEU A 170     -47.492  16.306  40.904  1.00 56.94           H  
ATOM   2540 3HD1 LEU A 170     -46.444  16.799  39.553  1.00 56.94           H  
ATOM   2541 1HD2 LEU A 170     -50.137  16.864  39.444  1.00 56.94           H  
ATOM   2542 2HD2 LEU A 170     -50.304  18.577  39.895  1.00 56.94           H  
ATOM   2543 3HD2 LEU A 170     -49.807  17.380  41.115  1.00 56.94           H  
ATOM   2544  N   ARG A 171     -47.080  22.306  41.202  1.00 58.90           N  
ATOM   2545  HN  ARG A 171     -46.776  22.393  40.180  1.00 51.79           H  
ATOM   2546  CA  ARG A 171     -46.577  23.272  42.176  1.00 57.89           C  
ATOM   2547  CB  ARG A 171     -45.073  23.085  42.395  1.00 54.55           C  
ATOM   2548  CG  ARG A 171     -44.664  21.871  43.205  1.00 50.83           C  
ATOM   2549  CD  ARG A 171     -43.160  21.888  43.447  1.00 45.17           C  
ATOM   2550  NE  ARG A 171     -42.685  20.672  44.100  1.00 44.31           N  
ATOM   2551  HE  ARG A 171     -43.417  19.971  44.444  1.00 51.79           H  
ATOM   2552  CZ  ARG A 171     -41.402  20.380  44.296  1.00 44.86           C  
ATOM   2553  NH1 ARG A 171     -41.065  19.247  44.899  1.00 43.32           N  
ATOM   2554 1HH1 ARG A 171     -41.826  18.570  45.227  1.00 51.79           H  
ATOM   2555 2HH1 ARG A 171     -40.034  19.011  45.057  1.00 51.79           H  
ATOM   2556  NH2 ARG A 171     -40.453  21.216  43.886  1.00 44.53           N  
ATOM   2557 1HH2 ARG A 171     -40.720  22.129  43.396  1.00 51.79           H  
ATOM   2558 2HH2 ARG A 171     -39.423  20.976  44.046  1.00 51.79           H  
ATOM   2559  C   ARG A 171     -46.824  24.719  41.760  1.00 62.33           C  
ATOM   2560  O   ARG A 171     -46.872  25.030  40.569  1.00 63.02           O  
ATOM   2561  HA  ARG A 171     -47.085  23.097  43.124  1.00 51.79           H  
ATOM   2562  HB1 ARG A 171     -44.601  23.006  41.416  1.00 51.79           H  
ATOM   2563  HB2 ARG A 171     -44.699  23.970  42.909  1.00 51.79           H  
ATOM   2564  HG1 ARG A 171     -45.184  21.885  44.163  1.00 51.79           H  
ATOM   2565  HG2 ARG A 171     -44.931  20.966  42.659  1.00 51.79           H  
ATOM   2566  HD1 ARG A 171     -42.653  21.990  42.488  1.00 51.79           H  
ATOM   2567  HD2 ARG A 171     -42.918  22.742  44.080  1.00 51.79           H  
ATOM   2568  N   LYS A 172     -46.982  25.595  42.750  1.00 65.91           N  
ATOM   2569  HN  LYS A 172     -47.262  25.243  43.721  1.00 68.08           H  
ATOM   2570  CA  LYS A 172     -46.782  27.024  42.542  1.00 68.56           C  
ATOM   2571  CB  LYS A 172     -47.574  27.872  43.537  1.00 56.70           C  
ATOM   2572  CG  LYS A 172     -49.045  27.524  43.681  1.00 66.00           C  
ATOM   2573  CD  LYS A 172     -49.681  28.391  44.766  1.00 69.93           C  
ATOM   2574  CE  LYS A 172     -51.058  27.887  45.173  1.00 71.04           C  
ATOM   2575  NZ  LYS A 172     -51.559  28.574  46.401  1.00 73.35           N1+
ATOM   2576  HZ1 LYS A 172     -52.527  28.193  46.654  1.00 68.08           H  
ATOM   2577  HZ2 LYS A 172     -51.627  29.626  46.219  1.00 68.08           H  
ATOM   2578  HZ3 LYS A 172     -50.884  28.395  47.211  1.00 68.08           H  
ATOM   2579  C   LYS A 172     -45.289  27.259  42.712  1.00 70.92           C  
ATOM   2580  O   LYS A 172     -44.632  26.504  43.427  1.00 70.29           O  
ATOM   2581  HA  LYS A 172     -47.077  27.287  41.526  1.00 68.08           H  
ATOM   2582  HB1 LYS A 172     -47.107  27.761  44.516  1.00 68.08           H  
ATOM   2583  HB2 LYS A 172     -47.507  28.912  43.217  1.00 68.08           H  
ATOM   2584  HG1 LYS A 172     -49.553  27.702  42.733  1.00 68.08           H  
ATOM   2585  HG2 LYS A 172     -49.143  26.473  43.955  1.00 68.08           H  
ATOM   2586  HD1 LYS A 172     -49.033  28.387  45.642  1.00 68.08           H  
ATOM   2587  HD2 LYS A 172     -49.778  29.409  44.389  1.00 68.08           H  
ATOM   2588  HE1 LYS A 172     -51.756  28.070  44.356  1.00 68.08           H  
ATOM   2589  HE2 LYS A 172     -50.998  26.816  45.367  1.00 68.08           H  
ATOM   2590  N   PRO A 173     -44.732  28.285  42.050  1.00 74.66           N  
ATOM   2591  CD  PRO A 173     -45.302  29.167  41.015  1.00 77.60           C  
ATOM   2592  CA  PRO A 173     -43.307  28.549  42.273  1.00 74.71           C  
ATOM   2593  CB  PRO A 173     -43.042  29.794  41.418  1.00 75.00           C  
ATOM   2594  CG  PRO A 173     -44.081  29.749  40.357  1.00 74.98           C  
ATOM   2595  C   PRO A 173     -43.002  28.813  43.752  1.00 76.67           C  
ATOM   2596  O   PRO A 173     -43.772  29.499  44.426  1.00 81.07           O  
ATOM   2597  HD1 PRO A 173     -45.916  29.949  41.462  1.00 76.38           H  
ATOM   2598  HD2 PRO A 173     -45.898  28.599  40.301  1.00 76.38           H  
ATOM   2599  HA  PRO A 173     -42.710  27.712  41.911  1.00 76.38           H  
ATOM   2600  HB1 PRO A 173     -43.142  30.700  42.016  1.00 76.38           H  
ATOM   2601  HB2 PRO A 173     -42.044  29.755  40.981  1.00 76.38           H  
ATOM   2602  HG1 PRO A 173     -44.290  30.752  39.986  1.00 76.38           H  
ATOM   2603  HG2 PRO A 173     -43.755  29.116  39.531  1.00 76.38           H  
ATOM   2604  N   GLY A 174     -41.907  28.245  44.249  1.00 75.27           N  
ATOM   2605  HN  GLY A 174     -41.302  27.636  43.612  1.00 75.57           H  
ATOM   2606  CA  GLY A 174     -41.511  28.431  45.633  1.00 76.28           C  
ATOM   2607  C   GLY A 174     -42.007  27.332  46.557  1.00 74.79           C  
ATOM   2608  O   GLY A 174     -41.490  27.161  47.663  1.00 75.93           O  
ATOM   2609  HA1 GLY A 174     -40.422  28.456  45.680  1.00 75.57           H  
ATOM   2610  HA2 GLY A 174     -41.912  29.382  45.982  1.00 75.57           H  
ATOM   2611  N   GLU A 175     -43.009  26.586  46.100  1.00 73.07           N  
ATOM   2612  HN  GLU A 175     -43.395  26.777  45.121  1.00 73.65           H  
ATOM   2613  CA  GLU A 175     -43.598  25.513  46.897  1.00 72.50           C  
ATOM   2614  CB  GLU A 175     -44.900  25.014  46.260  1.00 71.29           C  
ATOM   2615  CG  GLU A 175     -46.109  25.914  46.495  1.00 75.33           C  
ATOM   2616  CD  GLU A 175     -47.422  25.241  46.128  1.00 76.47           C  
ATOM   2617  OE1 GLU A 175     -47.386  24.145  45.526  1.00 72.90           O  
ATOM   2618  OE2 GLU A 175     -48.490  25.810  46.447  1.00 79.09           O  
ATOM   2619  C   GLU A 175     -42.650  24.333  47.091  1.00 72.07           C  
ATOM   2620  O   GLU A 175     -41.859  23.998  46.204  1.00 70.17           O  
ATOM   2621  HA  GLU A 175     -43.838  25.917  47.880  1.00 73.65           H  
ATOM   2622  HB1 GLU A 175     -44.742  24.931  45.185  1.00 73.65           H  
ATOM   2623  HB2 GLU A 175     -45.124  24.030  46.672  1.00 73.65           H  
ATOM   2624  HG1 GLU A 175     -46.140  26.187  47.550  1.00 73.65           H  
ATOM   2625  HG2 GLU A 175     -45.997  26.813  45.889  1.00 73.65           H  
ATOM   2626  N   ILE A 176     -42.742  23.713  48.263  1.00 73.35           N  
ATOM   2627  HN  ILE A 176     -43.369  24.134  49.020  1.00 73.04           H  
ATOM   2628  CA  ILE A 176     -42.021  22.484  48.555  1.00 71.73           C  
ATOM   2629  CB  ILE A 176     -41.051  22.654  49.737  1.00 72.77           C  
ATOM   2630  CG2 ILE A 176     -40.318  21.353  50.029  1.00 70.96           C  
ATOM   2631  CG1 ILE A 176     -40.054  23.775  49.442  1.00 73.50           C  
ATOM   2632  CD1 ILE A 176     -39.175  23.510  48.240  1.00 72.88           C  
ATOM   2633  C   ILE A 176     -43.045  21.402  48.861  1.00 72.66           C  
ATOM   2634  O   ILE A 176     -43.511  21.272  49.996  1.00 76.45           O  
ATOM   2635  HA  ILE A 176     -41.452  22.191  47.672  1.00 73.04           H  
ATOM   2636  HB  ILE A 176     -41.628  22.930  50.620  1.00 73.04           H  
ATOM   2637 1HG2 ILE A 176     -39.638  21.499  50.868  1.00 73.04           H  
ATOM   2638 2HG2 ILE A 176     -39.749  21.051  49.150  1.00 73.04           H  
ATOM   2639 3HG2 ILE A 176     -41.041  20.576  50.278  1.00 73.04           H  
ATOM   2640 1HG1 ILE A 176     -40.613  24.693  49.263  1.00 73.04           H  
ATOM   2641 2HG1 ILE A 176     -39.413  23.903  50.314  1.00 73.04           H  
ATOM   2642 1HD1 ILE A 176     -38.495  24.349  48.095  1.00 73.04           H  
ATOM   2643 2HD1 ILE A 176     -39.798  23.390  47.353  1.00 73.04           H  
ATOM   2644 3HD1 ILE A 176     -38.598  22.600  48.405  1.00 73.04           H  
ATOM   2645  N   SER A 177     -43.407  20.639  47.836  1.00 69.78           N  
ATOM   2646  HN  SER A 177     -42.886  20.728  46.906  1.00 70.33           H  
ATOM   2647  CA  SER A 177     -44.498  19.686  47.956  1.00 70.91           C  
ATOM   2648  CB  SER A 177     -45.840  20.415  47.900  1.00 72.52           C  
ATOM   2649  OG  SER A 177     -45.953  21.178  46.713  1.00 72.39           O  
ATOM   2650  HG  SER A 177     -45.182  21.890  46.679  1.00 70.34           H  
ATOM   2651  C   SER A 177     -44.457  18.621  46.875  1.00 69.04           C  
ATOM   2652  O   SER A 177     -43.921  18.839  45.790  1.00 67.37           O  
ATOM   2653  HA  SER A 177     -44.417  19.193  48.925  1.00 70.33           H  
ATOM   2654  HB1 SER A 177     -46.646  19.681  47.930  1.00 70.33           H  
ATOM   2655  HB2 SER A 177     -45.921  21.080  48.760  1.00 70.34           H  
ATOM   2656  N   TYR A 178     -45.039  17.469  47.179  1.00 69.57           N  
ATOM   2657  HN  TYR A 178     -45.423  17.323  48.167  1.00 68.86           H  
ATOM   2658  CA  TYR A 178     -45.167  16.401  46.202  1.00 66.12           C  
ATOM   2659  CB  TYR A 178     -44.218  15.254  46.532  1.00 66.87           C  
ATOM   2660  CG  TYR A 178     -42.773  15.606  46.290  1.00 67.19           C  
ATOM   2661  CD1 TYR A 178     -42.263  15.671  44.998  1.00 67.50           C  
ATOM   2662  CE1 TYR A 178     -40.944  16.003  44.765  1.00 67.93           C  
ATOM   2663  CD2 TYR A 178     -41.923  15.887  47.347  1.00 67.98           C  
ATOM   2664  CE2 TYR A 178     -40.600  16.218  47.127  1.00 70.53           C  
ATOM   2665  CZ  TYR A 178     -40.115  16.275  45.834  1.00 72.21           C  
ATOM   2666  OH  TYR A 178     -38.800  16.603  45.608  1.00 76.71           O  
ATOM   2667  HH  TYR A 178     -38.322  15.813  45.108  1.00 68.86           H  
ATOM   2668  C   TYR A 178     -46.604  15.911  46.144  1.00 65.87           C  
ATOM   2669  O   TYR A 178     -47.103  15.298  47.087  1.00 67.89           O  
ATOM   2670  HA  TYR A 178     -44.899  16.797  45.223  1.00 68.86           H  
ATOM   2671  HB1 TYR A 178     -44.341  14.991  47.583  1.00 68.86           H  
ATOM   2672  HB2 TYR A 178     -44.477  14.397  45.910  1.00 68.86           H  
ATOM   2673  HD1 TYR A 178     -42.917  15.456  44.153  1.00 68.86           H  
ATOM   2674  HE1 TYR A 178     -40.560  16.050  43.746  1.00 68.86           H  
ATOM   2675  HD2 TYR A 178     -42.304  15.846  48.368  1.00 68.86           H  
ATOM   2676  HE2 TYR A 178     -39.942  16.433  47.969  1.00 68.86           H  
ATOM   2677  N   ARG A 179     -47.265  16.217  45.033  1.00 64.72           N  
ATOM   2678  HN  ARG A 179     -46.779  16.817  44.293  1.00 76.65           H  
ATOM   2679  CA  ARG A 179     -48.626  15.766  44.785  1.00 65.98           C  
ATOM   2680  CB  ARG A 179     -49.473  16.899  44.190  1.00 69.80           C  
ATOM   2681  CG  ARG A 179     -50.131  17.799  45.228  1.00 75.87           C  
ATOM   2682  CD  ARG A 179     -50.455  19.189  44.685  1.00 81.29           C  
ATOM   2683  NE  ARG A 179     -51.185  19.168  43.418  1.00 84.65           N  
ATOM   2684  HE  ARG A 179     -50.629  19.347  42.521  1.00 76.65           H  
ATOM   2685  CZ  ARG A 179     -52.490  18.944  43.300  1.00 90.30           C  
ATOM   2686  NH1 ARG A 179     -53.058  18.955  42.101  1.00 90.72           N  
ATOM   2687 1HH1 ARG A 179     -52.466  19.144  41.230  1.00 76.65           H  
ATOM   2688 2HH1 ARG A 179     -54.109  18.774  42.006  1.00 76.65           H  
ATOM   2689  NH2 ARG A 179     -53.229  18.700  44.375  1.00 95.70           N  
ATOM   2690 1HH2 ARG A 179     -52.775  18.682  45.344  1.00 76.65           H  
ATOM   2691 2HH2 ARG A 179     -54.279  18.520  44.273  1.00 76.65           H  
ATOM   2692  C   ARG A 179     -48.604  14.563  43.851  1.00 63.20           C  
ATOM   2693  O   ARG A 179     -47.631  14.351  43.124  1.00 60.92           O  
ATOM   2694  HA  ARG A 179     -49.069  15.462  45.733  1.00 76.65           H  
ATOM   2695  HB1 ARG A 179     -48.828  17.515  43.564  1.00 76.65           H  
ATOM   2696  HB2 ARG A 179     -50.257  16.454  43.578  1.00 76.65           H  
ATOM   2697  HG1 ARG A 179     -51.058  17.330  45.559  1.00 76.65           H  
ATOM   2698  HG2 ARG A 179     -49.454  17.905  46.076  1.00 76.65           H  
ATOM   2699  HD1 ARG A 179     -51.061  19.714  45.423  1.00 76.65           H  
ATOM   2700  HD2 ARG A 179     -49.519  19.727  44.534  1.00 76.65           H  
ATOM   2701  N   ILE A 180     -49.673  13.773  43.885  1.00 63.19           N  
ATOM   2702  HN  ILE A 180     -50.461  13.994  44.575  1.00 61.73           H  
ATOM   2703  CA  ILE A 180     -49.802  12.613  43.010  1.00 61.05           C  
ATOM   2704  CB  ILE A 180     -50.973  11.717  43.443  1.00 62.69           C  
ATOM   2705  CG2 ILE A 180     -51.151  10.561  42.468  1.00 61.46           C  
ATOM   2706  CG1 ILE A 180     -50.754  11.208  44.869  1.00 65.43           C  
ATOM   2707  CD1 ILE A 180     -51.957  10.498  45.449  1.00 68.21           C  
ATOM   2708  C   ILE A 180     -50.009  13.040  41.559  1.00 56.13           C  
ATOM   2709  O   ILE A 180     -51.025  13.648  41.230  1.00 55.72           O  
ATOM   2710  HA  ILE A 180     -48.882  12.031  43.070  1.00 61.73           H  
ATOM   2711  HB  ILE A 180     -51.883  12.316  43.431  1.00 61.73           H  
ATOM   2712 1HG2 ILE A 180     -51.985   9.938  42.791  1.00 61.73           H  
ATOM   2713 2HG2 ILE A 180     -50.240   9.963  42.442  1.00 61.73           H  
ATOM   2714 3HG2 ILE A 180     -51.356  10.953  41.472  1.00 61.73           H  
ATOM   2715 1HG1 ILE A 180     -49.914  10.513  44.862  1.00 61.73           H  
ATOM   2716 2HG1 ILE A 180     -50.516  12.060  45.506  1.00 61.73           H  
ATOM   2717 1HD1 ILE A 180     -51.730  10.165  46.461  1.00 61.73           H  
ATOM   2718 2HD1 ILE A 180     -52.204   9.635  44.830  1.00 61.73           H  
ATOM   2719 3HD1 ILE A 180     -52.806  11.182  45.474  1.00 61.73           H  
ATOM   2720  N   PRO A 181     -49.042  12.717  40.685  1.00 56.12           N  
ATOM   2721  CD  PRO A 181     -47.815  11.951  40.969  1.00 54.20           C  
ATOM   2722  CA  PRO A 181     -49.132  13.124  39.279  1.00 55.94           C  
ATOM   2723  CB  PRO A 181     -47.770  12.714  38.701  1.00 53.65           C  
ATOM   2724  CG  PRO A 181     -47.281  11.637  39.600  1.00 52.59           C  
ATOM   2725  C   PRO A 181     -50.270  12.425  38.553  1.00 60.20           C  
ATOM   2726  O   PRO A 181     -50.258  11.207  38.382  1.00 57.78           O  
ATOM   2727  HD1 PRO A 181     -48.043  11.038  41.518  1.00 55.78           H  
ATOM   2728  HD2 PRO A 181     -47.104  12.550  41.538  1.00 55.78           H  
ATOM   2729  HA  PRO A 181     -49.255  14.205  39.211  1.00 55.78           H  
ATOM   2730  HB1 PRO A 181     -47.882  12.342  37.683  1.00 55.78           H  
ATOM   2731  HB2 PRO A 181     -47.082  13.559  38.706  1.00 55.78           H  
ATOM   2732  HG1 PRO A 181     -47.652  10.669  39.264  1.00 55.78           H  
ATOM   2733  HG2 PRO A 181     -46.191  11.624  39.615  1.00 55.78           H  
ATOM   2734  N   GLN A 182     -51.256  13.210  38.143  1.00 65.92           N  
ATOM   2735  HN  GLN A 182     -51.219  14.256  38.366  1.00 77.10           H  
ATOM   2736  CA  GLN A 182     -52.384  12.685  37.398  1.00 71.91           C  
ATOM   2737  CB  GLN A 182     -53.691  12.984  38.127  1.00 76.34           C  
ATOM   2738  CG  GLN A 182     -53.777  12.344  39.499  1.00 77.96           C  
ATOM   2739  CD  GLN A 182     -55.161  12.455  40.106  1.00 83.73           C  
ATOM   2740  OE1 GLN A 182     -56.063  13.057  39.522  1.00 86.67           O  
ATOM   2741  NE2 GLN A 182     -55.338  11.871  41.286  1.00 84.90           N  
ATOM   2742 1HE2 GLN A 182     -54.526  11.357  41.756  1.00 77.10           H  
ATOM   2743 2HE2 GLN A 182     -56.294  11.915  41.766  1.00 77.10           H  
ATOM   2744  C   GLN A 182     -52.400  13.275  35.998  1.00 73.38           C  
ATOM   2745  O   GLN A 182     -51.921  14.385  35.778  1.00 73.09           O  
ATOM   2746  HA  GLN A 182     -52.272  11.604  37.317  1.00 77.10           H  
ATOM   2747  HB1 GLN A 182     -53.782  14.064  38.244  1.00 77.10           H  
ATOM   2748  HB2 GLN A 182     -54.517  12.613  37.521  1.00 77.10           H  
ATOM   2749  HG1 GLN A 182     -53.519  11.289  39.409  1.00 77.10           H  
ATOM   2750  HG2 GLN A 182     -53.065  12.838  40.160  1.00 77.10           H  
ATOM   2751  N   GLY A 183     -52.948  12.526  35.052  1.00 77.09           N  
ATOM   2752  HN  GLY A 183     -53.357  11.571  35.307  1.00 82.24           H  
ATOM   2753  CA  GLY A 183     -53.002  12.981  33.678  1.00 81.61           C  
ATOM   2754  C   GLY A 183     -52.352  12.004  32.723  1.00 84.44           C  
ATOM   2755  O   GLY A 183     -51.890  10.940  33.131  1.00 85.82           O  
ATOM   2756  HA1 GLY A 183     -54.046  13.108  33.392  1.00 82.24           H  
ATOM   2757  HA2 GLY A 183     -52.485  13.938  33.605  1.00 82.24           H  
ATOM   2758  N   GLY A 184     -52.310  12.389  31.451  1.00 87.09           N  
ATOM   2759  HN  GLY A 184     -52.623  13.384  31.211  1.00 85.91           H  
ATOM   2760  CA  GLY A 184     -51.863  11.528  30.370  1.00 86.09           C  
ATOM   2761  C   GLY A 184     -50.600  10.733  30.622  1.00 83.39           C  
ATOM   2762  O   GLY A 184     -49.562  11.289  30.983  1.00 87.08           O  
ATOM   2763  HA1 GLY A 184     -52.664  10.820  30.157  1.00 85.91           H  
ATOM   2764  HA2 GLY A 184     -51.691  12.156  29.496  1.00 85.91           H  
ATOM   2765  N   LEU A 185     -50.716   9.417  30.454  1.00 79.02           N  
ATOM   2766  HN  LEU A 185     -51.685   9.026  30.225  1.00 73.08           H  
ATOM   2767  CA  LEU A 185     -49.602   8.471  30.561  1.00 74.94           C  
ATOM   2768  CB  LEU A 185     -48.486   8.851  29.584  1.00 73.57           C  
ATOM   2769  CG  LEU A 185     -47.887   7.664  28.826  1.00 72.52           C  
ATOM   2770  CD1 LEU A 185     -48.992   6.789  28.265  1.00 74.42           C  
ATOM   2771  CD2 LEU A 185     -46.974   8.135  27.712  1.00 71.89           C  
ATOM   2772  C   LEU A 185     -49.029   8.330  31.975  1.00 70.35           C  
ATOM   2773  O   LEU A 185     -48.303   7.378  32.256  1.00 67.94           O  
ATOM   2774  HA  LEU A 185     -49.977   7.492  30.262  1.00 73.08           H  
ATOM   2775  HB1 LEU A 185     -48.893   9.552  28.855  1.00 73.08           H  
ATOM   2776  HB2 LEU A 185     -47.688   9.335  30.147  1.00 73.08           H  
ATOM   2777  HG  LEU A 185     -47.299   7.070  29.525  1.00 73.08           H  
ATOM   2778 1HD1 LEU A 185     -48.553   5.948  27.728  1.00 73.08           H  
ATOM   2779 2HD1 LEU A 185     -49.608   7.374  27.582  1.00 73.08           H  
ATOM   2780 3HD1 LEU A 185     -49.610   6.415  29.081  1.00 73.08           H  
ATOM   2781 1HD2 LEU A 185     -46.562   7.272  27.190  1.00 73.08           H  
ATOM   2782 2HD2 LEU A 185     -46.161   8.726  28.133  1.00 73.08           H  
ATOM   2783 3HD2 LEU A 185     -47.542   8.747  27.010  1.00 73.08           H  
ATOM   2784  N   PHE A 186     -49.351   9.264  32.866  1.00 70.13           N  
ATOM   2785  HN  PHE A 186     -49.872  10.142  32.545  1.00 63.32           H  
ATOM   2786  CA  PHE A 186     -49.004   9.107  34.277  1.00 66.87           C  
ATOM   2787  CB  PHE A 186     -49.057  10.444  35.024  1.00 64.66           C  
ATOM   2788  CG  PHE A 186     -47.750  11.187  35.041  1.00 61.76           C  
ATOM   2789  CD1 PHE A 186     -46.657  10.683  35.729  1.00 60.23           C  
ATOM   2790  CD2 PHE A 186     -47.619  12.400  34.383  1.00 62.12           C  
ATOM   2791  CE1 PHE A 186     -45.450  11.372  35.749  1.00 58.17           C  
ATOM   2792  CE2 PHE A 186     -46.423  13.089  34.401  1.00 60.17           C  
ATOM   2793  CZ  PHE A 186     -45.334  12.573  35.086  1.00 57.94           C  
ATOM   2794  C   PHE A 186     -49.954   8.111  34.930  1.00 67.98           C  
ATOM   2795  O   PHE A 186     -49.647   7.532  35.971  1.00 66.45           O  
ATOM   2796  HA  PHE A 186     -47.990   8.713  34.343  1.00 63.32           H  
ATOM   2797  HB1 PHE A 186     -49.804  11.076  34.543  1.00 63.32           H  
ATOM   2798  HB2 PHE A 186     -49.354  10.249  36.055  1.00 63.32           H  
ATOM   2799  HD1 PHE A 186     -46.745   9.735  36.260  1.00 63.32           H  
ATOM   2800  HD2 PHE A 186     -48.471  12.815  33.845  1.00 63.32           H  
ATOM   2801  HE1 PHE A 186     -44.596  10.962  36.289  1.00 63.32           H  
ATOM   2802  HE2 PHE A 186     -46.335  14.040  33.876  1.00 63.32           H  
ATOM   2803  HZ  PHE A 186     -44.389  13.116  35.100  1.00 63.32           H  
ATOM   2804  N   THR A 187     -51.110   7.914  34.304  1.00 70.14           N  
ATOM   2805  HN  THR A 187     -51.318   8.465  33.411  1.00 74.43           H  
ATOM   2806  CA  THR A 187     -52.103   6.969  34.799  1.00 72.78           C  
ATOM   2807  CB  THR A 187     -53.444   7.110  34.045  1.00 77.61           C  
ATOM   2808  OG1 THR A 187     -53.334   6.522  32.745  1.00 79.48           O  
ATOM   2809  HG1 THR A 187     -52.579   7.010  32.203  1.00 74.43           H  
ATOM   2810  CG2 THR A 187     -53.836   8.572  33.907  1.00 78.78           C  
ATOM   2811  C   THR A 187     -51.607   5.531  34.669  1.00 70.28           C  
ATOM   2812  O   THR A 187     -52.153   4.617  35.288  1.00 71.91           O  
ATOM   2813  HA  THR A 187     -52.279   7.177  35.854  1.00 74.43           H  
ATOM   2814  HB  THR A 187     -54.220   6.588  34.604  1.00 74.43           H  
ATOM   2815 1HG2 THR A 187     -54.783   8.646  33.373  1.00 74.43           H  
ATOM   2816 2HG2 THR A 187     -53.064   9.105  33.352  1.00 74.43           H  
ATOM   2817 3HG2 THR A 187     -53.942   9.015  34.897  1.00 74.43           H  
ATOM   2818  N   TYR A 188     -50.571   5.338  33.859  1.00 67.54           N  
ATOM   2819  HN  TYR A 188     -50.145   6.176  33.347  1.00 70.13           H  
ATOM   2820  CA  TYR A 188     -50.000   4.013  33.649  1.00 65.92           C  
ATOM   2821  CB  TYR A 188     -49.849   3.726  32.152  1.00 66.50           C  
ATOM   2822  CG  TYR A 188     -51.119   3.949  31.366  1.00 69.26           C  
ATOM   2823  CD1 TYR A 188     -52.172   3.049  31.443  1.00 73.02           C  
ATOM   2824  CE1 TYR A 188     -53.336   3.250  30.728  1.00 75.81           C  
ATOM   2825  CD2 TYR A 188     -51.266   5.061  30.548  1.00 69.95           C  
ATOM   2826  CE2 TYR A 188     -52.427   5.269  29.829  1.00 73.24           C  
ATOM   2827  CZ  TYR A 188     -53.458   4.361  29.924  1.00 76.32           C  
ATOM   2828  OH  TYR A 188     -54.614   4.567  29.211  1.00 80.88           O  
ATOM   2829  HH  TYR A 188     -54.771   3.760  28.557  1.00 70.13           H  
ATOM   2830  C   TYR A 188     -48.652   3.862  34.347  1.00 61.82           C  
ATOM   2831  O   TYR A 188     -48.388   2.835  34.974  1.00 61.31           O  
ATOM   2832  HA  TYR A 188     -50.685   3.277  34.069  1.00 70.13           H  
ATOM   2833  HB1 TYR A 188     -49.076   4.381  31.751  1.00 70.13           H  
ATOM   2834  HB2 TYR A 188     -49.545   2.687  32.029  1.00 70.13           H  
ATOM   2835  HD1 TYR A 188     -52.079   2.168  32.079  1.00 70.13           H  
ATOM   2836  HE1 TYR A 188     -54.154   2.533  30.800  1.00 70.13           H  
ATOM   2837  HD2 TYR A 188     -50.452   5.782  30.472  1.00 70.13           H  
ATOM   2838  HE2 TYR A 188     -52.526   6.147  29.190  1.00 70.13           H  
ATOM   2839  N   VAL A 189     -47.797   4.878  34.234  1.00 57.48           N  
ATOM   2840  HN  VAL A 189     -48.083   5.751  33.685  1.00 52.63           H  
ATOM   2841  CA  VAL A 189     -46.473   4.814  34.850  1.00 53.35           C  
ATOM   2842  CB  VAL A 189     -45.357   4.668  33.791  1.00 50.53           C  
ATOM   2843  CG1 VAL A 189     -45.525   3.367  33.027  1.00 49.75           C  
ATOM   2844  CG2 VAL A 189     -45.347   5.862  32.846  1.00 50.95           C  
ATOM   2845  C   VAL A 189     -46.157   6.025  35.722  1.00 53.03           C  
ATOM   2846  O   VAL A 189     -46.569   7.149  35.431  1.00 53.31           O  
ATOM   2847  HA  VAL A 189     -46.445   3.930  35.487  1.00 52.63           H  
ATOM   2848  HB  VAL A 189     -44.399   4.637  34.309  1.00 52.63           H  
ATOM   2849 1HG1 VAL A 189     -44.733   3.276  32.284  1.00 52.63           H  
ATOM   2850 2HG1 VAL A 189     -46.494   3.361  32.527  1.00 52.63           H  
ATOM   2851 3HG1 VAL A 189     -45.470   2.528  33.721  1.00 52.63           H  
ATOM   2852 1HG2 VAL A 189     -44.553   5.737  32.110  1.00 52.63           H  
ATOM   2853 2HG2 VAL A 189     -45.173   6.775  33.415  1.00 52.63           H  
ATOM   2854 3HG2 VAL A 189     -46.308   5.930  32.336  1.00 52.63           H  
ATOM   2855  N   SER A 190     -45.415   5.772  36.799  1.00 53.00           N  
ATOM   2856  HN  SER A 190     -45.093   4.767  36.975  1.00 54.30           H  
ATOM   2857  CA  SER A 190     -45.025   6.806  37.746  1.00 53.55           C  
ATOM   2858  CB  SER A 190     -44.410   6.172  38.996  1.00 53.88           C  
ATOM   2859  OG  SER A 190     -45.337   5.322  39.648  1.00 56.56           O  
ATOM   2860  HG  SER A 190     -46.180   5.878  39.935  1.00 54.30           H  
ATOM   2861  C   SER A 190     -44.044   7.806  37.135  1.00 54.83           C  
ATOM   2862  O   SER A 190     -44.139   9.011  37.389  1.00 53.99           O  
ATOM   2863  HA  SER A 190     -45.922   7.349  38.046  1.00 54.30           H  
ATOM   2864  HB1 SER A 190     -43.536   5.589  38.705  1.00 54.30           H  
ATOM   2865  HB2 SER A 190     -44.108   6.962  39.683  1.00 54.30           H  
ATOM   2866  N   GLY A 191     -43.104   7.306  36.336  1.00 55.77           N  
ATOM   2867  HN  GLY A 191     -43.073   6.250  36.164  1.00 55.24           H  
ATOM   2868  CA  GLY A 191     -42.120   8.159  35.692  1.00 54.23           C  
ATOM   2869  C   GLY A 191     -42.405   8.347  34.214  1.00 55.41           C  
ATOM   2870  O   GLY A 191     -41.654   7.866  33.365  1.00 55.54           O  
ATOM   2871  HA1 GLY A 191     -42.129   9.135  36.178  1.00 55.24           H  
ATOM   2872  HA2 GLY A 191     -41.135   7.706  35.805  1.00 55.24           H  
ATOM   2873  N   ALA A 192     -43.487   9.058  33.908  1.00 57.78           N  
ATOM   2874  HN  ALA A 192     -44.054   9.505  34.697  1.00 59.61           H  
ATOM   2875  CA  ALA A 192     -43.925   9.249  32.528  1.00 59.67           C  
ATOM   2876  CB  ALA A 192     -45.291   9.909  32.498  1.00 60.67           C  
ATOM   2877  C   ALA A 192     -42.923  10.066  31.717  1.00 59.94           C  
ATOM   2878  O   ALA A 192     -42.627   9.731  30.572  1.00 60.00           O  
ATOM   2879  HA  ALA A 192     -44.014   8.267  32.063  1.00 59.61           H  
ATOM   2880  HB1 ALA A 192     -45.606  10.046  31.464  1.00 59.61           H  
ATOM   2881  HB2 ALA A 192     -45.237  10.879  32.992  1.00 59.61           H  
ATOM   2882  HB3 ALA A 192     -46.012   9.277  33.016  1.00 59.61           H  
ATOM   2883  N   ASN A 193     -42.404  11.134  32.316  1.00 61.16           N  
ATOM   2884  HN  ASN A 193     -42.727  11.387  33.304  1.00 64.30           H  
ATOM   2885  CA  ASN A 193     -41.403  11.971  31.658  1.00 64.83           C  
ATOM   2886  CB  ASN A 193     -41.091  13.207  32.509  1.00 63.03           C  
ATOM   2887  CG  ASN A 193     -40.592  12.853  33.895  1.00 60.56           C  
ATOM   2888  OD1 ASN A 193     -40.928  11.800  34.436  1.00 60.32           O  
ATOM   2889  ND2 ASN A 193     -39.786  13.733  34.479  1.00 58.80           N  
ATOM   2890 1HD2 ASN A 193     -39.522  14.637  33.970  1.00 64.30           H  
ATOM   2891 2HD2 ASN A 193     -39.401  13.539  35.458  1.00 64.30           H  
ATOM   2892  C   ASN A 193     -40.119  11.204  31.360  1.00 68.84           C  
ATOM   2893  O   ASN A 193     -39.445  11.466  30.367  1.00 76.88           O  
ATOM   2894  HA  ASN A 193     -41.819  12.311  30.710  1.00 64.30           H  
ATOM   2895  HB1 ASN A 193     -40.325  13.794  32.002  1.00 64.30           H  
ATOM   2896  HB2 ASN A 193     -42.000  13.801  32.607  1.00 64.30           H  
ATOM   2897  N   PHE A 194     -39.788  10.253  32.225  1.00 66.39           N  
ATOM   2898  HN  PHE A 194     -40.397  10.100  33.092  1.00 62.33           H  
ATOM   2899  CA  PHE A 194     -38.615   9.412  32.023  1.00 64.80           C  
ATOM   2900  CB  PHE A 194     -38.262   8.658  33.308  1.00 62.59           C  
ATOM   2901  CG  PHE A 194     -37.918   9.555  34.456  1.00 61.26           C  
ATOM   2902  CD1 PHE A 194     -37.370  10.809  34.232  1.00 60.25           C  
ATOM   2903  CD2 PHE A 194     -38.148   9.153  35.758  1.00 61.44           C  
ATOM   2904  CE1 PHE A 194     -37.054  11.642  35.283  1.00 58.67           C  
ATOM   2905  CE2 PHE A 194     -37.835   9.982  36.814  1.00 58.69           C  
ATOM   2906  CZ  PHE A 194     -37.287  11.231  36.575  1.00 58.36           C  
ATOM   2907  C   PHE A 194     -38.845   8.431  30.885  1.00 64.61           C  
ATOM   2908  O   PHE A 194     -37.952   8.190  30.077  1.00 68.54           O  
ATOM   2909  HA  PHE A 194     -37.774  10.053  31.759  1.00 62.33           H  
ATOM   2910  HB1 PHE A 194     -39.117   8.046  33.594  1.00 62.33           H  
ATOM   2911  HB2 PHE A 194     -37.406   8.015  33.105  1.00 62.33           H  
ATOM   2912  HD1 PHE A 194     -37.187  11.140  33.210  1.00 62.33           H  
ATOM   2913  HD2 PHE A 194     -38.581   8.172  35.952  1.00 62.33           H  
ATOM   2914  HE1 PHE A 194     -36.621  12.624  35.091  1.00 62.33           H  
ATOM   2915  HE2 PHE A 194     -38.019   9.654  37.837  1.00 62.33           H  
ATOM   2916  HZ  PHE A 194     -37.041  11.888  37.409  1.00 62.33           H  
ATOM   2917  N   LEU A 195     -40.046   7.862  30.835  1.00 59.59           N  
ATOM   2918  HN  LEU A 195     -40.753   8.074  31.609  1.00 55.44           H  
ATOM   2919  CA  LEU A 195     -40.427   6.961  29.757  1.00 58.45           C  
ATOM   2920  CB  LEU A 195     -41.875   6.489  29.924  1.00 56.40           C  
ATOM   2921  CG  LEU A 195     -42.392   5.515  28.864  1.00 54.35           C  
ATOM   2922  CD1 LEU A 195     -41.606   4.211  28.898  1.00 39.23           C  
ATOM   2923  CD2 LEU A 195     -43.883   5.250  29.035  1.00 54.49           C  
ATOM   2924  C   LEU A 195     -40.250   7.652  28.410  1.00 61.07           C  
ATOM   2925  O   LEU A 195     -39.682   7.081  27.480  1.00 59.92           O  
ATOM   2926  HA  LEU A 195     -39.773   6.089  29.787  1.00 55.44           H  
ATOM   2927  HB1 LEU A 195     -41.955   5.999  30.894  1.00 55.44           H  
ATOM   2928  HB2 LEU A 195     -42.516   7.370  29.907  1.00 55.44           H  
ATOM   2929  HG  LEU A 195     -42.242   5.972  27.886  1.00 55.44           H  
ATOM   2930 1HD1 LEU A 195     -41.991   3.534  28.136  1.00 55.44           H  
ATOM   2931 2HD1 LEU A 195     -41.710   3.749  29.880  1.00 55.44           H  
ATOM   2932 3HD1 LEU A 195     -40.553   4.416  28.703  1.00 55.44           H  
ATOM   2933 1HD2 LEU A 195     -44.219   4.554  28.266  1.00 55.44           H  
ATOM   2934 2HD2 LEU A 195     -44.432   6.187  28.942  1.00 55.44           H  
ATOM   2935 3HD2 LEU A 195     -44.065   4.819  30.019  1.00 55.44           H  
ATOM   2936  N   GLY A 196     -40.727   8.889  28.324  1.00 60.85           N  
ATOM   2937  HN  GLY A 196     -41.211   9.323  29.174  1.00 64.53           H  
ATOM   2938  CA  GLY A 196     -40.607   9.666  27.107  1.00 63.61           C  
ATOM   2939  C   GLY A 196     -39.169   9.899  26.694  1.00 66.05           C  
ATOM   2940  O   GLY A 196     -38.796   9.645  25.553  1.00 67.59           O  
ATOM   2941  HA1 GLY A 196     -41.117   9.134  26.304  1.00 64.53           H  
ATOM   2942  HA2 GLY A 196     -41.084  10.633  27.264  1.00 64.53           H  
ATOM   2943  N   GLU A 197     -38.357  10.377  27.630  1.00 66.26           N  
ATOM   2944  HN  GLU A 197     -38.745  10.569  28.608  1.00 62.52           H  
ATOM   2945  CA  GLU A 197     -36.949  10.649  27.358  1.00 65.33           C  
ATOM   2946  CB  GLU A 197     -36.271  11.256  28.592  1.00 62.45           C  
ATOM   2947  CG  GLU A 197     -34.830  11.690  28.366  1.00 61.07           C  
ATOM   2948  CD  GLU A 197     -34.636  13.184  28.527  1.00 61.00           C  
ATOM   2949  OE1 GLU A 197     -33.480  13.648  28.408  1.00 61.41           O  
ATOM   2950  OE2 GLU A 197     -35.640  13.891  28.772  1.00 60.51           O  
ATOM   2951  C   GLU A 197     -36.205   9.388  26.918  1.00 61.84           C  
ATOM   2952  O   GLU A 197     -35.348   9.446  26.039  1.00 62.80           O  
ATOM   2953  HA  GLU A 197     -36.894  11.376  26.548  1.00 62.52           H  
ATOM   2954  HB1 GLU A 197     -36.845  12.129  28.902  1.00 62.52           H  
ATOM   2955  HB2 GLU A 197     -36.282  10.512  29.388  1.00 62.52           H  
ATOM   2956  HG1 GLU A 197     -34.194  11.176  29.087  1.00 62.52           H  
ATOM   2957  HG2 GLU A 197     -34.535  11.407  27.355  1.00 62.52           H  
ATOM   2958  N   ILE A 198     -36.537   8.253  27.527  1.00 58.71           N  
ATOM   2959  HN  ILE A 198     -37.284   8.270  28.292  1.00 58.81           H  
ATOM   2960  CA  ILE A 198     -35.904   6.985  27.176  1.00 58.99           C  
ATOM   2961  CB  ILE A 198     -36.297   5.862  28.152  1.00 56.38           C  
ATOM   2962  CG2 ILE A 198     -35.982   4.502  27.560  1.00 57.80           C  
ATOM   2963  CG1 ILE A 198     -35.550   6.032  29.476  1.00 54.13           C  
ATOM   2964  CD1 ILE A 198     -35.788   4.905  30.459  1.00 52.93           C  
ATOM   2965  C   ILE A 198     -36.278   6.581  25.758  1.00 63.78           C  
ATOM   2966  O   ILE A 198     -35.423   6.183  24.968  1.00 67.76           O  
ATOM   2967  HA  ILE A 198     -34.823   7.117  27.222  1.00 58.81           H  
ATOM   2968  HB  ILE A 198     -37.368   5.922  28.343  1.00 58.81           H  
ATOM   2969 1HG2 ILE A 198     -36.268   3.723  28.266  1.00 58.81           H  
ATOM   2970 2HG2 ILE A 198     -34.913   4.433  27.356  1.00 58.81           H  
ATOM   2971 3HG2 ILE A 198     -36.538   4.372  26.632  1.00 58.81           H  
ATOM   2972 1HG1 ILE A 198     -34.482   6.084  29.264  1.00 58.81           H  
ATOM   2973 2HG1 ILE A 198     -35.875   6.965  29.937  1.00 58.81           H  
ATOM   2974 1HD1 ILE A 198     -35.226   5.095  31.373  1.00 58.81           H  
ATOM   2975 2HD1 ILE A 198     -35.458   3.963  30.020  1.00 58.81           H  
ATOM   2976 3HD1 ILE A 198     -36.851   4.844  30.692  1.00 58.81           H  
ATOM   2977  N   ILE A 199     -37.561   6.692  25.441  1.00 61.80           N  
ATOM   2978  HN  ILE A 199     -38.266   6.951  26.203  1.00 61.80           H  
ATOM   2979  CA  ILE A 199     -38.037   6.471  24.082  1.00 61.90           C  
ATOM   2980  CB  ILE A 199     -39.568   6.667  23.987  1.00 60.40           C  
ATOM   2981  CG2 ILE A 199     -40.038   6.604  22.548  1.00 63.41           C  
ATOM   2982  CG1 ILE A 199     -40.289   5.602  24.818  1.00 60.05           C  
ATOM   2983  CD1 ILE A 199     -41.759   5.890  25.050  1.00 59.63           C  
ATOM   2984  C   ILE A 199     -37.325   7.423  23.115  1.00 62.77           C  
ATOM   2985  O   ILE A 199     -36.953   7.040  22.004  1.00 64.46           O  
ATOM   2986  HA  ILE A 199     -37.801   5.446  23.795  1.00 61.80           H  
ATOM   2987  HB  ILE A 199     -39.817   7.649  24.390  1.00 61.80           H  
ATOM   2988 1HG2 ILE A 199     -41.118   6.745  22.512  1.00 61.80           H  
ATOM   2989 2HG2 ILE A 199     -39.784   5.632  22.125  1.00 61.80           H  
ATOM   2990 3HG2 ILE A 199     -39.550   7.390  21.971  1.00 61.80           H  
ATOM   2991 1HG1 ILE A 199     -40.205   4.647  24.298  1.00 61.80           H  
ATOM   2992 2HG1 ILE A 199     -39.796   5.533  25.788  1.00 61.80           H  
ATOM   2993 1HD1 ILE A 199     -42.197   5.089  25.646  1.00 61.80           H  
ATOM   2994 2HD1 ILE A 199     -42.274   5.951  24.091  1.00 61.80           H  
ATOM   2995 3HD1 ILE A 199     -41.865   6.837  25.580  1.00 61.80           H  
ATOM   2996  N   GLU A 200     -37.114   8.656  23.566  1.00 61.63           N  
ATOM   2997  HN  GLU A 200     -37.396   8.893  24.570  1.00 69.70           H  
ATOM   2998  CA  GLU A 200     -36.513   9.698  22.742  1.00 64.57           C  
ATOM   2999  CB  GLU A 200     -36.521  11.033  23.494  1.00 67.52           C  
ATOM   3000  CG  GLU A 200     -36.085  12.240  22.662  1.00 72.56           C  
ATOM   3001  CD  GLU A 200     -36.152  13.547  23.443  1.00 75.19           C  
ATOM   3002  OE1 GLU A 200     -36.364  13.506  24.676  1.00 72.76           O  
ATOM   3003  OE2 GLU A 200     -35.994  14.619  22.821  1.00 80.11           O  
ATOM   3004  C   GLU A 200     -35.088   9.358  22.302  1.00 65.41           C  
ATOM   3005  O   GLU A 200     -34.729   9.568  21.144  1.00 67.53           O  
ATOM   3006  HA  GLU A 200     -37.123   9.813  21.846  1.00 69.70           H  
ATOM   3007  HB1 GLU A 200     -37.535  11.215  23.850  1.00 69.70           H  
ATOM   3008  HB2 GLU A 200     -35.846  10.947  24.345  1.00 69.70           H  
ATOM   3009  HG1 GLU A 200     -35.058  12.083  22.332  1.00 69.70           H  
ATOM   3010  HG2 GLU A 200     -36.738  12.319  21.793  1.00 69.70           H  
ATOM   3011  N   TRP A 201     -34.276   8.839  23.219  1.00 65.07           N  
ATOM   3012  HN  TRP A 201     -34.652   8.624  24.197  1.00 67.61           H  
ATOM   3013  CA  TRP A 201     -32.874   8.557  22.903  1.00 67.16           C  
ATOM   3014  CB  TRP A 201     -32.010   8.636  24.167  1.00 66.17           C  
ATOM   3015  CG  TRP A 201     -31.999   9.996  24.803  1.00 64.75           C  
ATOM   3016  CD2 TRP A 201     -31.668  11.241  24.172  1.00 66.91           C  
ATOM   3017  CE2 TRP A 201     -31.802  12.249  25.145  1.00 65.97           C  
ATOM   3018  CE3 TRP A 201     -31.267  11.599  22.880  1.00 70.00           C  
ATOM   3019  CD1 TRP A 201     -32.317  10.297  26.094  1.00 63.43           C  
ATOM   3020  NE1 TRP A 201     -32.198  11.648  26.309  1.00 64.60           N  
ATOM   3021  HE1 TRP A 201     -32.384  12.149  27.236  1.00 67.61           H  
ATOM   3022  CZ2 TRP A 201     -31.552  13.590  24.868  1.00 68.33           C  
ATOM   3023  CZ3 TRP A 201     -31.021  12.932  22.607  1.00 72.36           C  
ATOM   3024  CH2 TRP A 201     -31.164  13.911  23.597  1.00 72.20           C  
ATOM   3025  C   TRP A 201     -32.671   7.203  22.223  1.00 69.11           C  
ATOM   3026  O   TRP A 201     -31.679   7.001  21.517  1.00 70.45           O  
ATOM   3027  HA  TRP A 201     -32.527   9.329  22.216  1.00 67.61           H  
ATOM   3028  HB1 TRP A 201     -32.395   7.919  24.893  1.00 67.61           H  
ATOM   3029  HB2 TRP A 201     -30.986   8.371  23.902  1.00 67.61           H  
ATOM   3030  HE3 TRP A 201     -31.151  10.842  22.104  1.00 67.61           H  
ATOM   3031  HD1 TRP A 201     -32.622   9.570  26.847  1.00 67.61           H  
ATOM   3032  HZ2 TRP A 201     -31.662  14.356  25.636  1.00 67.61           H  
ATOM   3033  HZ3 TRP A 201     -30.711  13.225  21.604  1.00 67.61           H  
ATOM   3034  HH2 TRP A 201     -30.961  14.953  23.349  1.00 67.61           H  
ATOM   3035  N   ILE A 202     -33.598   6.276  22.435  1.00 69.52           N  
ATOM   3036  HN  ILE A 202     -34.397   6.473  23.119  1.00 65.22           H  
ATOM   3037  CA  ILE A 202     -33.536   4.993  21.746  1.00 66.82           C  
ATOM   3038  CB  ILE A 202     -34.548   3.979  22.319  1.00 63.69           C  
ATOM   3039  CG2 ILE A 202     -34.685   2.770  21.399  1.00 65.35           C  
ATOM   3040  CG1 ILE A 202     -34.109   3.528  23.714  1.00 60.70           C  
ATOM   3041  CD1 ILE A 202     -35.085   2.591  24.392  1.00 59.48           C  
ATOM   3042  C   ILE A 202     -33.793   5.212  20.260  1.00 66.96           C  
ATOM   3043  O   ILE A 202     -33.085   4.673  19.408  1.00 69.23           O  
ATOM   3044  HA  ILE A 202     -32.533   4.585  21.866  1.00 65.22           H  
ATOM   3045  HB  ILE A 202     -35.520   4.466  22.401  1.00 65.22           H  
ATOM   3046 1HG2 ILE A 202     -35.404   2.069  21.824  1.00 65.22           H  
ATOM   3047 2HG2 ILE A 202     -33.717   2.279  21.296  1.00 65.22           H  
ATOM   3048 3HG2 ILE A 202     -35.032   3.096  20.419  1.00 65.22           H  
ATOM   3049 1HG1 ILE A 202     -33.150   3.018  23.623  1.00 65.22           H  
ATOM   3050 2HG1 ILE A 202     -33.992   4.413  24.340  1.00 65.22           H  
ATOM   3051 1HD1 ILE A 202     -34.703   2.317  25.375  1.00 65.22           H  
ATOM   3052 2HD1 ILE A 202     -35.207   1.693  23.787  1.00 65.22           H  
ATOM   3053 3HD1 ILE A 202     -36.049   3.088  24.503  1.00 65.22           H  
ATOM   3054  N   GLY A 203     -34.801   6.020  19.956  1.00 66.25           N  
ATOM   3055  HN  GLY A 203     -35.416   6.407  20.742  1.00 70.68           H  
ATOM   3056  CA  GLY A 203     -35.087   6.390  18.584  1.00 68.71           C  
ATOM   3057  C   GLY A 203     -33.937   7.178  17.990  1.00 71.18           C  
ATOM   3058  O   GLY A 203     -33.614   7.032  16.810  1.00 76.57           O  
ATOM   3059  HA1 GLY A 203     -35.243   5.486  17.995  1.00 70.68           H  
ATOM   3060  HA2 GLY A 203     -35.989   7.001  18.559  1.00 70.68           H  
ATOM   3061  N   TYR A 204     -33.313   8.013  18.818  1.00 66.84           N  
ATOM   3062  HN  TYR A 204     -33.655   8.094  19.828  1.00 66.97           H  
ATOM   3063  CA  TYR A 204     -32.178   8.821  18.388  1.00 65.83           C  
ATOM   3064  CB  TYR A 204     -31.778   9.808  19.484  1.00 63.32           C  
ATOM   3065  CG  TYR A 204     -30.639  10.723  19.098  1.00 64.90           C  
ATOM   3066  CD1 TYR A 204     -30.834  11.766  18.200  1.00 67.24           C  
ATOM   3067  CE1 TYR A 204     -29.797  12.609  17.843  1.00 68.77           C  
ATOM   3068  CD2 TYR A 204     -29.370  10.551  19.635  1.00 63.94           C  
ATOM   3069  CE2 TYR A 204     -28.330  11.387  19.287  1.00 66.95           C  
ATOM   3070  CZ  TYR A 204     -28.547  12.415  18.390  1.00 68.94           C  
ATOM   3071  OH  TYR A 204     -27.512  13.252  18.038  1.00 71.36           O  
ATOM   3072  HH  TYR A 204     -27.351  13.194  17.002  1.00 66.97           H  
ATOM   3073  C   TYR A 204     -30.995   7.935  18.016  1.00 66.33           C  
ATOM   3074  O   TYR A 204     -30.296   8.195  17.039  1.00 69.28           O  
ATOM   3075  HA  TYR A 204     -32.474   9.388  17.506  1.00 66.97           H  
ATOM   3076  HB1 TYR A 204     -32.645  10.423  19.725  1.00 66.97           H  
ATOM   3077  HB2 TYR A 204     -31.478   9.240  20.365  1.00 66.97           H  
ATOM   3078  HD1 TYR A 204     -31.823  11.923  17.769  1.00 66.97           H  
ATOM   3079  HE1 TYR A 204     -29.967  13.420  17.135  1.00 66.97           H  
ATOM   3080  HD2 TYR A 204     -29.193   9.742  20.343  1.00 66.97           H  
ATOM   3081  HE2 TYR A 204     -27.340  11.237  19.718  1.00 66.97           H  
ATOM   3082  N   ALA A 205     -30.779   6.885  18.799  1.00 63.59           N  
ATOM   3083  HN  ALA A 205     -31.384   6.749  19.671  1.00 63.67           H  
ATOM   3084  CA  ALA A 205     -29.734   5.915  18.496  1.00 63.87           C  
ATOM   3085  CB  ALA A 205     -29.558   4.939  19.652  1.00 58.98           C  
ATOM   3086  C   ALA A 205     -30.079   5.169  17.210  1.00 67.19           C  
ATOM   3087  O   ALA A 205     -29.200   4.813  16.422  1.00 64.70           O  
ATOM   3088  HA  ALA A 205     -28.796   6.450  18.347  1.00 63.67           H  
ATOM   3089  HB1 ALA A 205     -28.774   4.223  19.407  1.00 63.67           H  
ATOM   3090  HB2 ALA A 205     -30.494   4.407  19.825  1.00 63.67           H  
ATOM   3091  HB3 ALA A 205     -29.280   5.487  20.552  1.00 63.67           H  
ATOM   3092  N   LEU A 206     -31.372   4.944  17.007  1.00 65.08           N  
ATOM   3093  HN  LEU A 206     -32.082   5.316  17.717  1.00 69.01           H  
ATOM   3094  CA  LEU A 206     -31.852   4.205  15.849  1.00 68.21           C  
ATOM   3095  CB  LEU A 206     -33.299   3.761  16.076  1.00 65.71           C  
ATOM   3096  CG  LEU A 206     -33.931   2.827  15.045  1.00 69.24           C  
ATOM   3097  CD1 LEU A 206     -33.025   1.640  14.767  1.00 70.53           C  
ATOM   3098  CD2 LEU A 206     -35.291   2.357  15.537  1.00 69.08           C  
ATOM   3099  C   LEU A 206     -31.739   5.048  14.582  1.00 73.24           C  
ATOM   3100  O   LEU A 206     -31.442   4.532  13.504  1.00 71.03           O  
ATOM   3101  HA  LEU A 206     -31.234   3.316  15.727  1.00 69.01           H  
ATOM   3102  HB1 LEU A 206     -33.335   3.252  17.039  1.00 69.01           H  
ATOM   3103  HB2 LEU A 206     -33.912   4.661  16.117  1.00 69.01           H  
ATOM   3104  HG  LEU A 206     -34.071   3.380  14.116  1.00 69.01           H  
ATOM   3105 1HD1 LEU A 206     -33.495   0.988  14.030  1.00 69.01           H  
ATOM   3106 2HD1 LEU A 206     -32.860   1.084  15.690  1.00 69.01           H  
ATOM   3107 3HD1 LEU A 206     -32.069   1.994  14.381  1.00 69.01           H  
ATOM   3108 1HD2 LEU A 206     -35.736   1.692  14.797  1.00 69.01           H  
ATOM   3109 2HD2 LEU A 206     -35.941   3.219  15.687  1.00 69.01           H  
ATOM   3110 3HD2 LEU A 206     -35.172   1.823  16.480  1.00 69.01           H  
ATOM   3111  N   ALA A 207     -31.967   6.349  14.723  1.00 75.51           N  
ATOM   3112  HN  ALA A 207     -32.195   6.734  15.695  1.00 82.07           H  
ATOM   3113  CA  ALA A 207     -31.914   7.267  13.594  1.00 80.62           C  
ATOM   3114  CB  ALA A 207     -32.679   8.541  13.912  1.00 79.38           C  
ATOM   3115  C   ALA A 207     -30.477   7.598  13.200  1.00 85.53           C  
ATOM   3116  O   ALA A 207     -30.204   7.899  12.041  1.00 89.30           O  
ATOM   3117  HA  ALA A 207     -32.396   6.786  12.743  1.00 82.07           H  
ATOM   3118  HB1 ALA A 207     -32.630   9.217  13.059  1.00 82.07           H  
ATOM   3119  HB2 ALA A 207     -32.236   9.024  14.783  1.00 82.07           H  
ATOM   3120  HB3 ALA A 207     -33.720   8.297  14.123  1.00 82.07           H  
ATOM   3121  N   THR A 208     -29.564   7.549  14.167  1.00 85.88           N  
ATOM   3122  HN  THR A 208     -29.868   7.309  15.164  1.00 88.51           H  
ATOM   3123  CA  THR A 208     -28.154   7.818  13.894  1.00 88.92           C  
ATOM   3124  CB  THR A 208     -27.450   8.508  15.079  1.00 87.19           C  
ATOM   3125  OG1 THR A 208     -27.493   7.653  16.229  1.00 85.27           O  
ATOM   3126  HG1 THR A 208     -28.492   7.457  16.484  1.00 88.51           H  
ATOM   3127  CG2 THR A 208     -28.108   9.838  15.402  1.00 84.83           C  
ATOM   3128  C   THR A 208     -27.398   6.537  13.580  1.00 92.33           C  
ATOM   3129  O   THR A 208     -26.368   6.570  12.904  1.00 95.17           O  
ATOM   3130  HA  THR A 208     -28.091   8.475  13.027  1.00 88.51           H  
ATOM   3131  HB  THR A 208     -26.408   8.687  14.813  1.00 88.51           H  
ATOM   3132 1HG2 THR A 208     -27.593  10.305  16.242  1.00 88.51           H  
ATOM   3133 2HG2 THR A 208     -29.153   9.673  15.664  1.00 88.51           H  
ATOM   3134 3HG2 THR A 208     -28.051  10.493  14.532  1.00 88.51           H  
ATOM   3135  N   TRP A 209     -27.915   5.417  14.085  1.00 89.40           N  
ATOM   3136  HN  TRP A 209     -28.846   5.470  14.611  1.00 86.43           H  
ATOM   3137  CA  TRP A 209     -27.258   4.120  13.947  1.00 89.34           C  
ATOM   3138  CB  TRP A 209     -27.333   3.628  12.500  1.00 90.24           C  
ATOM   3139  CG  TRP A 209     -27.165   2.151  12.351  1.00 89.06           C  
ATOM   3140  CD2 TRP A 209     -28.092   1.140  12.764  1.00 83.98           C  
ATOM   3141  CE2 TRP A 209     -27.528  -0.105  12.427  1.00 85.17           C  
ATOM   3142  CE3 TRP A 209     -29.345   1.169  13.384  1.00 78.99           C  
ATOM   3143  CD1 TRP A 209     -26.104   1.495  11.798  1.00 91.17           C  
ATOM   3144  NE1 TRP A 209     -26.314   0.140  11.839  1.00 83.48           N  
ATOM   3145  HE1 TRP A 209     -25.640  -0.606  11.472  1.00 86.43           H  
ATOM   3146  CZ2 TRP A 209     -28.173  -1.312  12.690  1.00 84.04           C  
ATOM   3147  CZ3 TRP A 209     -29.984  -0.029  13.644  1.00 78.28           C  
ATOM   3148  CH2 TRP A 209     -29.398  -1.253  13.298  1.00 81.06           C  
ATOM   3149  C   TRP A 209     -25.808   4.219  14.408  1.00 90.90           C  
ATOM   3150  O   TRP A 209     -24.904   3.664  13.785  1.00 94.89           O  
ATOM   3151  HA  TRP A 209     -27.775   3.402  14.583  1.00 86.43           H  
ATOM   3152  HB1 TRP A 209     -28.306   3.905  12.094  1.00 86.43           H  
ATOM   3153  HB2 TRP A 209     -26.547   4.122  11.929  1.00 86.43           H  
ATOM   3154  HE3 TRP A 209     -29.809   2.117  13.657  1.00 86.43           H  
ATOM   3155  HD1 TRP A 209     -25.219   1.977  11.384  1.00 86.43           H  
ATOM   3156  HZ2 TRP A 209     -27.720  -2.266  12.422  1.00 86.43           H  
ATOM   3157  HZ3 TRP A 209     -30.961  -0.021  14.127  1.00 86.43           H  
ATOM   3158  HH2 TRP A 209     -29.929  -2.179  13.518  1.00 86.43           H  
ATOM   3159  N   SER A 210     -25.594   4.946  15.500  1.00 88.77           N  
ATOM   3160  HN  SER A 210     -26.428   5.336  16.045  1.00 86.07           H  
ATOM   3161  CA  SER A 210     -24.244   5.221  15.966  1.00 89.48           C  
ATOM   3162  CB  SER A 210     -23.979   6.728  15.972  1.00 88.76           C  
ATOM   3163  OG  SER A 210     -24.916   7.415  16.774  1.00 83.60           O  
ATOM   3164  HG  SER A 210     -25.884   7.250  16.401  1.00 86.07           H  
ATOM   3165  C   SER A 210     -23.983   4.639  17.348  1.00 84.95           C  
ATOM   3166  O   SER A 210     -24.881   4.563  18.187  1.00 80.86           O  
ATOM   3167  HA  SER A 210     -23.546   4.759  15.268  1.00 86.07           H  
ATOM   3168  HB1 SER A 210     -22.978   6.910  16.363  1.00 86.07           H  
ATOM   3169  HB2 SER A 210     -24.045   7.103  14.951  1.00 86.07           H  
ATOM   3170  N   LEU A 211     -22.739   4.227  17.567  1.00 85.83           N  
ATOM   3171  HN  LEU A 211     -22.027   4.295  16.771  1.00 85.29           H  
ATOM   3172  CA  LEU A 211     -22.308   3.686  18.848  1.00 84.15           C  
ATOM   3173  CB  LEU A 211     -20.856   3.208  18.750  1.00 88.46           C  
ATOM   3174  CG  LEU A 211     -20.358   2.287  19.863  1.00 88.36           C  
ATOM   3175  CD1 LEU A 211     -20.505   0.829  19.453  1.00 89.93           C  
ATOM   3176  CD2 LEU A 211     -18.919   2.611  20.220  1.00 91.28           C  
ATOM   3177  C   LEU A 211     -22.452   4.677  20.016  1.00 79.99           C  
ATOM   3178  O   LEU A 211     -22.996   4.310  21.060  1.00 74.34           O  
ATOM   3179  HA  LEU A 211     -22.930   2.818  19.069  1.00 85.29           H  
ATOM   3180  HB1 LEU A 211     -20.748   2.673  17.806  1.00 85.29           H  
ATOM   3181  HB2 LEU A 211     -20.218   4.092  18.743  1.00 85.29           H  
ATOM   3182  HG  LEU A 211     -20.974   2.456  20.746  1.00 85.29           H  
ATOM   3183 1HD1 LEU A 211     -20.146   0.187  20.257  1.00 85.29           H  
ATOM   3184 2HD1 LEU A 211     -19.920   0.644  18.552  1.00 85.29           H  
ATOM   3185 3HD1 LEU A 211     -21.555   0.611  19.256  1.00 85.29           H  
ATOM   3186 1HD2 LEU A 211     -18.582   1.945  21.014  1.00 85.29           H  
ATOM   3187 2HD2 LEU A 211     -18.852   3.644  20.561  1.00 85.29           H  
ATOM   3188 3HD2 LEU A 211     -18.287   2.477  19.342  1.00 85.29           H  
ATOM   3189  N   PRO A 212     -21.971   5.930  19.856  1.00 80.71           N  
ATOM   3190  CD  PRO A 212     -21.310   6.600  18.718  1.00 82.92           C  
ATOM   3191  CA  PRO A 212     -22.066   6.822  21.019  1.00 78.85           C  
ATOM   3192  CB  PRO A 212     -21.290   8.065  20.570  1.00 81.76           C  
ATOM   3193  CG  PRO A 212     -21.373   8.046  19.091  1.00 82.23           C  
ATOM   3194  C   PRO A 212     -23.502   7.190  21.398  1.00 76.51           C  
ATOM   3195  O   PRO A 212     -23.764   7.468  22.568  1.00 78.11           O  
ATOM   3196  HD1 PRO A 212     -21.847   6.412  17.788  1.00 80.16           H  
ATOM   3197  HD2 PRO A 212     -20.277   6.268  18.615  1.00 80.16           H  
ATOM   3198  HA  PRO A 212     -21.566   6.366  21.873  1.00 80.16           H  
ATOM   3199  HB1 PRO A 212     -21.749   8.970  20.969  1.00 80.16           H  
ATOM   3200  HB2 PRO A 212     -20.252   8.009  20.897  1.00 80.16           H  
ATOM   3201  HG1 PRO A 212     -22.311   8.488  18.754  1.00 80.16           H  
ATOM   3202  HG2 PRO A 212     -20.537   8.591  18.654  1.00 80.16           H  
ATOM   3203  N   ALA A 213     -24.414   7.189  20.431  1.00 75.31           N  
ATOM   3204  HN  ALA A 213     -24.114   6.977  19.425  1.00 70.37           H  
ATOM   3205  CA  ALA A 213     -25.815   7.472  20.717  1.00 71.11           C  
ATOM   3206  CB  ALA A 213     -26.576   7.776  19.438  1.00 71.42           C  
ATOM   3207  C   ALA A 213     -26.460   6.304  21.454  1.00 68.55           C  
ATOM   3208  O   ALA A 213     -27.278   6.506  22.347  1.00 65.45           O  
ATOM   3209  HA  ALA A 213     -25.862   8.351  21.360  1.00 70.37           H  
ATOM   3210  HB1 ALA A 213     -27.619   7.984  19.676  1.00 70.37           H  
ATOM   3211  HB2 ALA A 213     -26.521   6.917  18.769  1.00 70.37           H  
ATOM   3212  HB3 ALA A 213     -26.135   8.645  18.950  1.00 70.37           H  
ATOM   3213  N   LEU A 214     -26.089   5.085  21.073  1.00 70.85           N  
ATOM   3214  HN  LEU A 214     -25.399   4.982  20.261  1.00 68.27           H  
ATOM   3215  CA  LEU A 214     -26.593   3.883  21.729  1.00 68.32           C  
ATOM   3216  CB  LEU A 214     -26.120   2.624  20.997  1.00 69.11           C  
ATOM   3217  CG  LEU A 214     -26.613   1.275  21.531  1.00 65.92           C  
ATOM   3218  CD1 LEU A 214     -28.111   1.132  21.336  1.00 63.51           C  
ATOM   3219  CD2 LEU A 214     -25.875   0.123  20.869  1.00 67.94           C  
ATOM   3220  C   LEU A 214     -26.134   3.855  23.181  1.00 69.94           C  
ATOM   3221  O   LEU A 214     -26.855   3.396  24.069  1.00 70.58           O  
ATOM   3222  HA  LEU A 214     -27.683   3.907  21.710  1.00 68.27           H  
ATOM   3223  HB1 LEU A 214     -26.447   2.705  19.960  1.00 68.27           H  
ATOM   3224  HB2 LEU A 214     -25.031   2.613  21.035  1.00 68.27           H  
ATOM   3225  HG  LEU A 214     -26.406   1.239  22.601  1.00 68.27           H  
ATOM   3226 1HD1 LEU A 214     -28.438   0.167  21.723  1.00 68.27           H  
ATOM   3227 2HD1 LEU A 214     -28.347   1.196  20.274  1.00 68.27           H  
ATOM   3228 3HD1 LEU A 214     -28.625   1.930  21.871  1.00 68.27           H  
ATOM   3229 1HD2 LEU A 214     -26.245  -0.822  21.266  1.00 68.27           H  
ATOM   3230 2HD2 LEU A 214     -24.808   0.210  21.073  1.00 68.27           H  
ATOM   3231 3HD2 LEU A 214     -26.043   0.154  19.792  1.00 68.27           H  
ATOM   3232  N   ALA A 215     -24.925   4.356  23.408  1.00 71.44           N  
ATOM   3233  HN  ALA A 215     -24.357   4.730  22.581  1.00 70.09           H  
ATOM   3234  CA  ALA A 215     -24.345   4.413  24.741  1.00 70.99           C  
ATOM   3235  CB  ALA A 215     -22.873   4.812  24.661  1.00 73.31           C  
ATOM   3236  C   ALA A 215     -25.112   5.382  25.634  1.00 67.77           C  
ATOM   3237  O   ALA A 215     -25.492   5.041  26.754  1.00 66.94           O  
ATOM   3238  HA  ALA A 215     -24.406   3.419  25.183  1.00 70.09           H  
ATOM   3239  HB1 ALA A 215     -22.451   4.851  25.665  1.00 70.09           H  
ATOM   3240  HB2 ALA A 215     -22.787   5.793  24.193  1.00 70.09           H  
ATOM   3241  HB3 ALA A 215     -22.329   4.078  24.067  1.00 70.09           H  
ATOM   3242  N   PHE A 216     -25.335   6.594  25.131  1.00 68.47           N  
ATOM   3243  HN  PHE A 216     -24.961   6.828  24.156  1.00 67.34           H  
ATOM   3244  CA  PHE A 216     -26.073   7.610  25.870  1.00 65.74           C  
ATOM   3245  CB  PHE A 216     -26.093   8.933  25.100  1.00 68.13           C  
ATOM   3246  CG  PHE A 216     -26.811  10.042  25.821  1.00 68.44           C  
ATOM   3247  CD1 PHE A 216     -26.518  10.328  27.147  1.00 69.32           C  
ATOM   3248  CD2 PHE A 216     -27.769  10.799  25.172  1.00 68.84           C  
ATOM   3249  CE1 PHE A 216     -27.177  11.345  27.817  1.00 69.69           C  
ATOM   3250  CE2 PHE A 216     -28.431  11.820  25.833  1.00 69.03           C  
ATOM   3251  CZ  PHE A 216     -28.135  12.094  27.157  1.00 69.58           C  
ATOM   3252  C   PHE A 216     -27.494   7.145  26.154  1.00 61.63           C  
ATOM   3253  O   PHE A 216     -28.054   7.424  27.214  1.00 61.85           O  
ATOM   3254  HA  PHE A 216     -25.569   7.775  26.822  1.00 67.34           H  
ATOM   3255  HB1 PHE A 216     -25.063   9.246  24.927  1.00 67.34           H  
ATOM   3256  HB2 PHE A 216     -26.589   8.767  24.144  1.00 67.34           H  
ATOM   3257  HD1 PHE A 216     -25.759   9.744  27.668  1.00 67.34           H  
ATOM   3258  HD2 PHE A 216     -28.006  10.590  24.129  1.00 67.34           H  
ATOM   3259  HE1 PHE A 216     -26.942  11.555  28.860  1.00 67.34           H  
ATOM   3260  HE2 PHE A 216     -29.185  12.408  25.310  1.00 67.34           H  
ATOM   3261  HZ  PHE A 216     -28.655  12.898  27.678  1.00 67.34           H  
ATOM   3262  N   ALA A 217     -28.068   6.428  25.198  1.00 59.87           N  
ATOM   3263  HN  ALA A 217     -27.544   6.269  24.279  1.00 57.91           H  
ATOM   3264  CA  ALA A 217     -29.392   5.852  25.367  1.00 58.70           C  
ATOM   3265  CB  ALA A 217     -29.874   5.237  24.066  1.00 59.78           C  
ATOM   3266  C   ALA A 217     -29.369   4.809  26.474  1.00 57.64           C  
ATOM   3267  O   ALA A 217     -30.296   4.716  27.275  1.00 53.54           O  
ATOM   3268  HA  ALA A 217     -30.082   6.646  25.652  1.00 57.91           H  
ATOM   3269  HB1 ALA A 217     -30.867   4.811  24.211  1.00 57.91           H  
ATOM   3270  HB2 ALA A 217     -29.184   4.452  23.757  1.00 57.91           H  
ATOM   3271  HB3 ALA A 217     -29.919   6.006  23.295  1.00 57.91           H  
ATOM   3272  N   PHE A 218     -28.296   4.029  26.513  1.00 59.92           N  
ATOM   3273  HN  PHE A 218     -27.530   4.153  25.777  1.00 61.89           H  
ATOM   3274  CA  PHE A 218     -28.142   3.008  27.539  1.00 60.45           C  
ATOM   3275  CB  PHE A 218     -26.956   2.096  27.226  1.00 60.54           C  
ATOM   3276  CG  PHE A 218     -26.673   1.097  28.302  1.00 60.82           C  
ATOM   3277  CD1 PHE A 218     -27.444  -0.050  28.418  1.00 61.09           C  
ATOM   3278  CD2 PHE A 218     -25.645   1.307  29.210  1.00 61.74           C  
ATOM   3279  CE1 PHE A 218     -27.190  -0.975  29.419  1.00 61.30           C  
ATOM   3280  CE2 PHE A 218     -25.387   0.386  30.214  1.00 62.45           C  
ATOM   3281  CZ  PHE A 218     -26.160  -0.755  30.317  1.00 61.90           C  
ATOM   3282  C   PHE A 218     -27.967   3.644  28.912  1.00 63.98           C  
ATOM   3283  O   PHE A 218     -28.498   3.144  29.906  1.00 66.65           O  
ATOM   3284  HA  PHE A 218     -29.047   2.400  27.556  1.00 61.89           H  
ATOM   3285  HB1 PHE A 218     -27.169   1.558  26.303  1.00 61.89           H  
ATOM   3286  HB2 PHE A 218     -26.070   2.716  27.089  1.00 61.89           H  
ATOM   3287  HD1 PHE A 218     -28.258  -0.226  27.715  1.00 61.89           H  
ATOM   3288  HD2 PHE A 218     -25.033   2.206  29.133  1.00 61.89           H  
ATOM   3289  HE1 PHE A 218     -27.801  -1.874  29.499  1.00 61.89           H  
ATOM   3290  HE2 PHE A 218     -24.576   0.562  30.921  1.00 61.89           H  
ATOM   3291  HZ  PHE A 218     -25.959  -1.481  31.105  1.00 61.89           H  
ATOM   3292  N   PHE A 219     -27.216   4.740  28.967  1.00 63.51           N  
ATOM   3293  HN  PHE A 219     -26.738   5.092  28.078  1.00 63.10           H  
ATOM   3294  CA  PHE A 219     -27.032   5.470  30.213  1.00 63.58           C  
ATOM   3295  CB  PHE A 219     -26.053   6.632  30.031  1.00 65.01           C  
ATOM   3296  CG  PHE A 219     -26.037   7.596  31.191  1.00 63.80           C  
ATOM   3297  CD1 PHE A 219     -25.290   7.323  32.327  1.00 64.17           C  
ATOM   3298  CD2 PHE A 219     -26.772   8.770  31.145  1.00 61.40           C  
ATOM   3299  CE1 PHE A 219     -25.275   8.201  33.397  1.00 62.58           C  
ATOM   3300  CE2 PHE A 219     -26.768   9.652  32.216  1.00 61.31           C  
ATOM   3301  CZ  PHE A 219     -26.014   9.369  33.340  1.00 61.74           C  
ATOM   3302  C   PHE A 219     -28.369   5.989  30.707  1.00 63.24           C  
ATOM   3303  O   PHE A 219     -28.751   5.764  31.855  1.00 63.80           O  
ATOM   3304  HA  PHE A 219     -26.627   4.787  30.960  1.00 63.10           H  
ATOM   3305  HB1 PHE A 219     -25.050   6.222  29.910  1.00 63.10           H  
ATOM   3306  HB2 PHE A 219     -26.333   7.180  29.131  1.00 63.10           H  
ATOM   3307  HD1 PHE A 219     -24.706   6.404  32.378  1.00 63.10           H  
ATOM   3308  HD2 PHE A 219     -27.360   9.003  30.257  1.00 63.10           H  
ATOM   3309  HE1 PHE A 219     -24.682   7.973  34.283  1.00 63.10           H  
ATOM   3310  HE2 PHE A 219     -27.359  10.567  32.171  1.00 63.10           H  
ATOM   3311  HZ  PHE A 219     -26.002  10.065  34.179  1.00 63.10           H  
ATOM   3312  N   SER A 220     -29.074   6.687  29.823  1.00 64.67           N  
ATOM   3313  HN  SER A 220     -28.674   6.824  28.840  1.00 63.24           H  
ATOM   3314  CA  SER A 220     -30.370   7.271  30.139  1.00 64.29           C  
ATOM   3315  CB  SER A 220     -30.939   7.995  28.915  1.00 63.21           C  
ATOM   3316  OG  SER A 220     -30.089   9.060  28.518  1.00 64.03           O  
ATOM   3317  HG  SER A 220     -29.998   9.749  29.306  1.00 63.24           H  
ATOM   3318  C   SER A 220     -31.347   6.211  30.632  1.00 62.55           C  
ATOM   3319  O   SER A 220     -32.135   6.457  31.542  1.00 60.69           O  
ATOM   3320  HA  SER A 220     -30.230   8.003  30.934  1.00 63.24           H  
ATOM   3321  HB1 SER A 220     -31.032   7.286  28.092  1.00 63.24           H  
ATOM   3322  HB2 SER A 220     -31.922   8.396  29.162  1.00 63.24           H  
ATOM   3323  N   LEU A 221     -31.281   5.029  30.027  1.00 65.32           N  
ATOM   3324  HN  LEU A 221     -30.608   4.902  29.206  1.00 64.18           H  
ATOM   3325  CA  LEU A 221     -32.100   3.901  30.452  1.00 63.44           C  
ATOM   3326  CB  LEU A 221     -31.926   2.724  29.494  1.00 64.45           C  
ATOM   3327  CG  LEU A 221     -32.506   1.390  29.964  1.00 64.88           C  
ATOM   3328  CD1 LEU A 221     -34.020   1.472  30.096  1.00 62.04           C  
ATOM   3329  CD2 LEU A 221     -32.100   0.273  29.017  1.00 68.71           C  
ATOM   3330  C   LEU A 221     -31.748   3.475  31.874  1.00 62.68           C  
ATOM   3331  O   LEU A 221     -32.630   3.301  32.714  1.00 61.94           O  
ATOM   3332  HA  LEU A 221     -33.146   4.208  30.433  1.00 64.18           H  
ATOM   3333  HB1 LEU A 221     -32.409   2.985  28.553  1.00 64.18           H  
ATOM   3334  HB2 LEU A 221     -30.858   2.584  29.328  1.00 64.18           H  
ATOM   3335  HG  LEU A 221     -32.092   1.168  30.947  1.00 64.18           H  
ATOM   3336 1HD1 LEU A 221     -34.409   0.511  30.432  1.00 64.18           H  
ATOM   3337 2HD1 LEU A 221     -34.457   1.722  29.129  1.00 64.18           H  
ATOM   3338 3HD1 LEU A 221     -34.281   2.242  30.822  1.00 64.18           H  
ATOM   3339 1HD2 LEU A 221     -32.521  -0.670  29.365  1.00 64.18           H  
ATOM   3340 2HD2 LEU A 221     -31.013   0.197  28.989  1.00 64.18           H  
ATOM   3341 3HD2 LEU A 221     -32.475   0.490  28.017  1.00 64.18           H  
ATOM   3342  N   CYS A 222     -30.455   3.309  32.135  1.00 62.84           N  
ATOM   3343  HN  CYS A 222     -29.745   3.427  31.343  1.00 63.38           H  
ATOM   3344  CA  CYS A 222     -29.976   2.970  33.469  1.00 64.28           C  
ATOM   3345  CB  CYS A 222     -28.458   2.763  33.456  1.00 65.28           C  
ATOM   3346  SG  CYS A 222     -27.899   1.233  32.672  1.00 62.77           S  
ATOM   3347  HG  CYS A 222     -28.422   0.182  33.318  1.00 63.38           H  
ATOM   3348  C   CYS A 222     -30.342   4.041  34.501  1.00 63.83           C  
ATOM   3349  O   CYS A 222     -30.939   3.741  35.539  1.00 61.28           O  
ATOM   3350  HA  CYS A 222     -30.444   2.033  33.771  1.00 63.38           H  
ATOM   3351  HB1 CYS A 222     -28.008   3.600  32.922  1.00 63.38           H  
ATOM   3352  HB2 CYS A 222     -28.109   2.760  34.489  1.00 63.38           H  
ATOM   3353  N   PHE A 223     -29.988   5.289  34.208  1.00 62.44           N  
ATOM   3354  HN  PHE A 223     -29.566   5.502  33.248  1.00 54.16           H  
ATOM   3355  CA  PHE A 223     -30.163   6.372  35.169  1.00 61.14           C  
ATOM   3356  CB  PHE A 223     -29.430   7.632  34.691  1.00 56.96           C  
ATOM   3357  CG  PHE A 223     -29.448   8.759  35.687  1.00 50.56           C  
ATOM   3358  CD1 PHE A 223     -28.513   8.811  36.710  1.00 49.05           C  
ATOM   3359  CD2 PHE A 223     -30.401   9.765  35.602  1.00 45.61           C  
ATOM   3360  CE1 PHE A 223     -28.528   9.843  37.633  1.00 48.41           C  
ATOM   3361  CE2 PHE A 223     -30.422  10.800  36.517  1.00 44.11           C  
ATOM   3362  CZ  PHE A 223     -29.483  10.842  37.533  1.00 46.38           C  
ATOM   3363  C   PHE A 223     -31.638   6.689  35.425  1.00 63.62           C  
ATOM   3364  O   PHE A 223     -32.107   6.609  36.559  1.00 67.45           O  
ATOM   3365  HA  PHE A 223     -29.717   6.060  36.113  1.00 54.16           H  
ATOM   3366  HB1 PHE A 223     -28.392   7.369  34.488  1.00 54.16           H  
ATOM   3367  HB2 PHE A 223     -29.904   7.978  33.772  1.00 54.16           H  
ATOM   3368  HD1 PHE A 223     -27.757   8.030  36.788  1.00 54.16           H  
ATOM   3369  HD2 PHE A 223     -31.142   9.738  34.803  1.00 54.16           H  
ATOM   3370  HE1 PHE A 223     -27.791   9.869  38.436  1.00 54.16           H  
ATOM   3371  HE2 PHE A 223     -31.177  11.582  36.439  1.00 54.16           H  
ATOM   3372  HZ  PHE A 223     -29.495  11.660  38.253  1.00 54.16           H  
ATOM   3373  N   LEU A 224     -32.363   7.048  34.370  1.00 63.52           N  
ATOM   3374  HN  LEU A 224     -31.904   7.065  33.403  1.00 63.39           H  
ATOM   3375  CA  LEU A 224     -33.771   7.420  34.495  1.00 61.80           C  
ATOM   3376  CB  LEU A 224     -34.276   8.042  33.190  1.00 63.80           C  
ATOM   3377  CG  LEU A 224     -33.564   9.317  32.725  1.00 67.10           C  
ATOM   3378  CD1 LEU A 224     -34.051   9.738  31.351  1.00 69.68           C  
ATOM   3379  CD2 LEU A 224     -33.757  10.446  33.727  1.00 66.33           C  
ATOM   3380  C   LEU A 224     -34.648   6.229  34.879  1.00 58.85           C  
ATOM   3381  O   LEU A 224     -35.696   6.397  35.495  1.00 56.02           O  
ATOM   3382  HA  LEU A 224     -33.855   8.170  35.282  1.00 63.39           H  
ATOM   3383  HB1 LEU A 224     -34.168   7.296  32.403  1.00 63.39           H  
ATOM   3384  HB2 LEU A 224     -35.331   8.281  33.323  1.00 63.39           H  
ATOM   3385  HG  LEU A 224     -32.497   9.104  32.656  1.00 63.39           H  
ATOM   3386 1HD1 LEU A 224     -33.531  10.645  31.043  1.00 63.39           H  
ATOM   3387 2HD1 LEU A 224     -35.123   9.929  31.388  1.00 63.39           H  
ATOM   3388 3HD1 LEU A 224     -33.849   8.942  30.634  1.00 63.39           H  
ATOM   3389 1HD2 LEU A 224     -33.242  11.339  33.373  1.00 63.39           H  
ATOM   3390 2HD2 LEU A 224     -33.347  10.150  34.693  1.00 63.39           H  
ATOM   3391 3HD2 LEU A 224     -34.821  10.659  33.834  1.00 63.39           H  
ATOM   3392  N   GLY A 225     -34.217   5.027  34.508  1.00 59.54           N  
ATOM   3393  HN  GLY A 225     -33.322   4.950  33.927  1.00 59.75           H  
ATOM   3394  CA  GLY A 225     -34.931   3.817  34.872  1.00 60.23           C  
ATOM   3395  C   GLY A 225     -34.850   3.543  36.363  1.00 60.92           C  
ATOM   3396  O   GLY A 225     -35.789   3.019  36.967  1.00 58.30           O  
ATOM   3397  HA1 GLY A 225     -35.978   3.927  34.590  1.00 59.75           H  
ATOM   3398  HA2 GLY A 225     -34.495   2.975  34.334  1.00 59.75           H  
ATOM   3399  N   LEU A 226     -33.716   3.896  36.960  1.00 61.31           N  
ATOM   3400  HN  LEU A 226     -32.910   4.277  36.367  1.00 62.74           H  
ATOM   3401  CA  LEU A 226     -33.543   3.776  38.402  1.00 62.18           C  
ATOM   3402  CB  LEU A 226     -32.061   3.781  38.776  1.00 62.19           C  
ATOM   3403  CG  LEU A 226     -31.782   3.738  40.278  1.00 61.28           C  
ATOM   3404  CD1 LEU A 226     -32.366   2.473  40.889  1.00 60.83           C  
ATOM   3405  CD2 LEU A 226     -30.293   3.839  40.557  1.00 62.52           C  
ATOM   3406  C   LEU A 226     -34.266   4.916  39.103  1.00 63.27           C  
ATOM   3407  O   LEU A 226     -34.907   4.727  40.140  1.00 68.38           O  
ATOM   3408  HA  LEU A 226     -33.981   2.833  38.728  1.00 62.74           H  
ATOM   3409  HB1 LEU A 226     -31.592   2.910  38.319  1.00 62.74           H  
ATOM   3410  HB2 LEU A 226     -31.612   4.689  38.373  1.00 62.74           H  
ATOM   3411  HG  LEU A 226     -32.273   4.595  40.739  1.00 62.74           H  
ATOM   3412 1HD1 LEU A 226     -32.159   2.457  41.959  1.00 62.74           H  
ATOM   3413 2HD1 LEU A 226     -31.914   1.600  40.419  1.00 62.74           H  
ATOM   3414 3HD1 LEU A 226     -33.444   2.455  40.728  1.00 62.74           H  
ATOM   3415 1HD2 LEU A 226     -30.121   3.806  41.633  1.00 62.74           H  
ATOM   3416 2HD2 LEU A 226     -29.911   4.778  40.157  1.00 62.74           H  
ATOM   3417 3HD2 LEU A 226     -29.776   3.005  40.081  1.00 62.74           H  
ATOM   3418  N   ARG A 227     -34.156   6.104  38.520  1.00 60.86           N  
ATOM   3419  HN  ARG A 227     -33.545   6.196  37.647  1.00 56.40           H  
ATOM   3420  CA  ARG A 227     -34.837   7.285  39.027  1.00 58.62           C  
ATOM   3421  CB  ARG A 227     -34.463   8.511  38.181  1.00 58.49           C  
ATOM   3422  CG  ARG A 227     -35.024   9.824  38.701  1.00 58.26           C  
ATOM   3423  CD  ARG A 227     -34.105  11.001  38.411  1.00 54.82           C  
ATOM   3424  NE  ARG A 227     -33.539  11.529  39.648  1.00 55.17           N  
ATOM   3425  HE  ARG A 227     -32.570  11.184  39.941  1.00 56.40           H  
ATOM   3426  CZ  ARG A 227     -34.149  12.411  40.435  1.00 54.10           C  
ATOM   3427  NH1 ARG A 227     -33.557  12.834  41.544  1.00 53.97           N  
ATOM   3428 1HH1 ARG A 227     -32.587  12.466  41.807  1.00 56.40           H  
ATOM   3429 2HH1 ARG A 227     -34.050  13.543  42.176  1.00 56.40           H  
ATOM   3430  NH2 ARG A 227     -35.350  12.873  40.117  1.00 53.15           N  
ATOM   3431 1HH2 ARG A 227     -35.833  12.537  39.223  1.00 56.40           H  
ATOM   3432 2HH2 ARG A 227     -35.836  13.582  40.754  1.00 56.40           H  
ATOM   3433  C   ARG A 227     -36.353   7.075  39.049  1.00 56.89           C  
ATOM   3434  O   ARG A 227     -37.030   7.492  39.988  1.00 56.06           O  
ATOM   3435  HA  ARG A 227     -34.502   7.460  40.049  1.00 56.40           H  
ATOM   3436  HB1 ARG A 227     -33.376   8.590  38.157  1.00 56.40           H  
ATOM   3437  HB2 ARG A 227     -34.839   8.356  37.170  1.00 56.40           H  
ATOM   3438  HG1 ARG A 227     -35.987  10.006  38.225  1.00 56.40           H  
ATOM   3439  HG2 ARG A 227     -35.161   9.744  39.779  1.00 56.40           H  
ATOM   3440  HD1 ARG A 227     -33.296  10.671  37.759  1.00 56.40           H  
ATOM   3441  HD2 ARG A 227     -34.675  11.786  37.914  1.00 56.40           H  
ATOM   3442  N   ALA A 228     -36.875   6.410  38.020  1.00 55.75           N  
ATOM   3443  HN  ALA A 228     -36.224   6.072  37.241  1.00 52.55           H  
ATOM   3444  CA  ALA A 228     -38.305   6.124  37.916  1.00 53.53           C  
ATOM   3445  CB  ALA A 228     -38.632   5.570  36.546  1.00 52.22           C  
ATOM   3446  C   ALA A 228     -38.753   5.149  38.993  1.00 52.59           C  
ATOM   3447  O   ALA A 228     -39.834   5.289  39.574  1.00 48.66           O  
ATOM   3448  HA  ALA A 228     -38.852   7.057  38.049  1.00 52.55           H  
ATOM   3449  HB1 ALA A 228     -39.700   5.362  36.483  1.00 52.55           H  
ATOM   3450  HB2 ALA A 228     -38.073   4.649  36.383  1.00 52.55           H  
ATOM   3451  HB3 ALA A 228     -38.359   6.300  35.784  1.00 52.55           H  
ATOM   3452  N   PHE A 229     -37.917   4.150  39.242  1.00 55.93           N  
ATOM   3453  HN  PHE A 229     -36.993   4.094  38.705  1.00 62.82           H  
ATOM   3454  CA  PHE A 229     -38.229   3.131  40.229  1.00 59.56           C  
ATOM   3455  CB  PHE A 229     -37.185   2.016  40.182  1.00 58.54           C  
ATOM   3456  CG  PHE A 229     -37.192   1.136  41.386  1.00 60.83           C  
ATOM   3457  CD1 PHE A 229     -38.203   0.212  41.574  1.00 61.24           C  
ATOM   3458  CD2 PHE A 229     -36.189   1.236  42.338  1.00 62.45           C  
ATOM   3459  CE1 PHE A 229     -38.214  -0.596  42.688  1.00 64.16           C  
ATOM   3460  CE2 PHE A 229     -36.195   0.432  43.455  1.00 64.39           C  
ATOM   3461  CZ  PHE A 229     -37.209  -0.485  43.630  1.00 66.01           C  
ATOM   3462  C   PHE A 229     -38.313   3.732  41.631  1.00 65.05           C  
ATOM   3463  O   PHE A 229     -39.208   3.400  42.405  1.00 72.88           O  
ATOM   3464  HA  PHE A 229     -39.200   2.701  39.982  1.00 62.82           H  
ATOM   3465  HB1 PHE A 229     -37.380   1.400  39.304  1.00 62.82           H  
ATOM   3466  HB2 PHE A 229     -36.199   2.472  40.095  1.00 62.82           H  
ATOM   3467  HD1 PHE A 229     -38.998   0.123  40.834  1.00 62.82           H  
ATOM   3468  HD2 PHE A 229     -35.386   1.960  42.200  1.00 62.82           H  
ATOM   3469  HE1 PHE A 229     -39.014  -1.323  42.827  1.00 62.82           H  
ATOM   3470  HE2 PHE A 229     -35.402   0.520  44.197  1.00 62.82           H  
ATOM   3471  HZ  PHE A 229     -37.218  -1.124  44.513  1.00 62.82           H  
ATOM   3472  N   HIS A 230     -37.386   4.628  41.949  1.00 61.47           N  
ATOM   3473  HN  HIS A 230     -36.645   4.897  41.226  1.00 57.60           H  
ATOM   3474  CA  HIS A 230     -37.362   5.249  43.264  1.00 57.94           C  
ATOM   3475  CB  HIS A 230     -36.046   5.986  43.472  1.00 54.68           C  
ATOM   3476  CG  HIS A 230     -34.910   5.073  43.798  1.00 55.43           C  
ATOM   3477  CD2 HIS A 230     -33.748   4.821  43.151  1.00 55.89           C  
ATOM   3478  ND1 HIS A 230     -34.912   4.262  44.913  1.00 58.14           N  
ATOM   3479  HD1 HIS A 230     -35.697   4.211  45.639  1.00 57.60           H  
ATOM   3480  CE1 HIS A 230     -33.795   3.559  44.945  1.00 59.00           C  
ATOM   3481  NE2 HIS A 230     -33.071   3.879  43.888  1.00 58.25           N  
ATOM   3482  C   HIS A 230     -38.542   6.183  43.451  1.00 56.51           C  
ATOM   3483  O   HIS A 230     -39.108   6.273  44.541  1.00 58.70           O  
ATOM   3484  HA  HIS A 230     -37.431   4.460  44.013  1.00 57.60           H  
ATOM   3485  HB1 HIS A 230     -35.804   6.529  42.558  1.00 57.60           H  
ATOM   3486  HB2 HIS A 230     -36.170   6.693  44.293  1.00 57.60           H  
ATOM   3487  HD2 HIS A 230     -33.412   5.279  42.221  1.00 57.60           H  
ATOM   3488  HE1 HIS A 230     -33.518   2.837  45.713  1.00 57.60           H  
ATOM   3489  N   HIS A 231     -38.908   6.873  42.378  1.00 54.50           N  
ATOM   3490  HN  HIS A 231     -38.305   6.819  41.496  1.00 57.01           H  
ATOM   3491  CA  HIS A 231     -40.105   7.702  42.367  1.00 54.17           C  
ATOM   3492  CB  HIS A 231     -40.234   8.433  41.031  1.00 55.60           C  
ATOM   3493  CG  HIS A 231     -39.410   9.678  40.948  1.00 58.43           C  
ATOM   3494  CD2 HIS A 231     -39.496  10.752  40.129  1.00 57.36           C  
ATOM   3495  ND1 HIS A 231     -38.355   9.928  41.799  1.00 63.27           N  
ATOM   3496  HD1 HIS A 231     -38.020   9.276  42.578  1.00 57.01           H  
ATOM   3497  CE1 HIS A 231     -37.822  11.100  41.502  1.00 61.10           C  
ATOM   3498  NE2 HIS A 231     -38.497  11.621  40.493  1.00 59.17           N  
ATOM   3499  C   HIS A 231     -41.349   6.858  42.620  1.00 52.45           C  
ATOM   3500  O   HIS A 231     -42.254   7.265  43.345  1.00 54.03           O  
ATOM   3501  HA  HIS A 231     -40.021   8.443  43.162  1.00 57.01           H  
ATOM   3502  HB1 HIS A 231     -39.918   7.757  40.237  1.00 57.01           H  
ATOM   3503  HB2 HIS A 231     -41.280   8.702  40.885  1.00 57.01           H  
ATOM   3504  HD2 HIS A 231     -40.222  10.900  39.330  1.00 57.01           H  
ATOM   3505  HE1 HIS A 231     -36.970  11.559  42.004  1.00 57.01           H  
ATOM   3506  N   HIS A 232     -41.380   5.683  42.002  1.00 49.93           N  
ATOM   3507  HN  HIS A 232     -40.572   5.421  41.352  1.00 47.83           H  
ATOM   3508  CA  HIS A 232     -42.472   4.741  42.179  1.00 48.49           C  
ATOM   3509  CB  HIS A 232     -42.300   3.551  41.238  1.00 46.19           C  
ATOM   3510  CG  HIS A 232     -43.521   2.695  41.111  1.00 45.58           C  
ATOM   3511  CD2 HIS A 232     -43.691   1.359  41.265  1.00 47.64           C  
ATOM   3512  ND1 HIS A 232     -44.755   3.204  40.771  1.00 44.11           N  
ATOM   3513  HD1 HIS A 232     -44.968   4.234  40.574  1.00 47.83           H  
ATOM   3514  CE1 HIS A 232     -45.636   2.219  40.726  1.00 47.39           C  
ATOM   3515  NE2 HIS A 232     -45.016   1.090  41.022  1.00 48.19           N  
ATOM   3516  C   HIS A 232     -42.525   4.275  43.629  1.00 51.41           C  
ATOM   3517  O   HIS A 232     -43.598   4.214  44.230  1.00 49.35           O  
ATOM   3518  HA  HIS A 232     -43.409   5.243  41.939  1.00 47.83           H  
ATOM   3519  HB1 HIS A 232     -42.043   3.930  40.249  1.00 47.83           H  
ATOM   3520  HB2 HIS A 232     -41.485   2.932  41.613  1.00 47.83           H  
ATOM   3521  HD2 HIS A 232     -42.921   0.635  41.531  1.00 47.83           H  
ATOM   3522  HE1 HIS A 232     -46.694   2.321  40.486  1.00 47.83           H  
ATOM   3523  N   ARG A 233     -41.359   3.944  44.179  1.00 52.19           N  
ATOM   3524  HN  ARG A 233     -40.481   3.953  43.567  1.00 69.25           H  
ATOM   3525  CA  ARG A 233     -41.231   3.571  45.581  1.00 52.83           C  
ATOM   3526  CB  ARG A 233     -39.770   3.288  45.939  1.00 57.62           C  
ATOM   3527  CG  ARG A 233     -39.347   1.845  45.779  1.00 66.04           C  
ATOM   3528  CD  ARG A 233     -38.816   1.279  47.093  1.00 74.66           C  
ATOM   3529  NE  ARG A 233     -38.519  -0.148  46.989  1.00 82.68           N  
ATOM   3530  HE  ARG A 233     -37.504  -0.437  46.812  1.00 69.25           H  
ATOM   3531  CZ  ARG A 233     -39.432  -1.111  47.100  1.00 88.69           C  
ATOM   3532  NH1 ARG A 233     -39.077  -2.386  46.990  1.00 90.58           N  
ATOM   3533 1HH1 ARG A 233     -38.054  -2.644  46.812  1.00 69.25           H  
ATOM   3534 2HH1 ARG A 233     -39.815  -3.156  47.080  1.00 69.25           H  
ATOM   3535  NH2 ARG A 233     -40.704  -0.800  47.316  1.00 88.49           N  
ATOM   3536 1HH2 ARG A 233     -40.997   0.226  47.401  1.00 69.25           H  
ATOM   3537 2HH2 ARG A 233     -41.437  -1.575  47.405  1.00 69.25           H  
ATOM   3538  C   ARG A 233     -41.769   4.670  46.479  1.00 53.20           C  
ATOM   3539  O   ARG A 233     -42.528   4.410  47.410  1.00 54.82           O  
ATOM   3540  HA  ARG A 233     -41.813   2.665  45.754  1.00 69.25           H  
ATOM   3541  HB1 ARG A 233     -39.138   3.900  45.295  1.00 69.25           H  
ATOM   3542  HB2 ARG A 233     -39.614   3.574  46.979  1.00 69.25           H  
ATOM   3543  HG1 ARG A 233     -40.206   1.256  45.459  1.00 69.25           H  
ATOM   3544  HG2 ARG A 233     -38.564   1.786  45.024  1.00 69.25           H  
ATOM   3545  HD1 ARG A 233     -37.903   1.810  47.363  1.00 69.25           H  
ATOM   3546  HD2 ARG A 233     -39.566   1.427  47.870  1.00 69.25           H  
ATOM   3547  N   PHE A 234     -41.362   5.900  46.181  1.00 52.29           N  
ATOM   3548  HN  PHE A 234     -40.745   6.043  45.318  1.00 55.62           H  
ATOM   3549  CA  PHE A 234     -41.721   7.062  46.984  1.00 52.78           C  
ATOM   3550  CB  PHE A 234     -41.072   8.319  46.399  1.00 52.91           C  
ATOM   3551  CG  PHE A 234     -41.364   9.573  47.174  1.00 55.00           C  
ATOM   3552  CD1 PHE A 234     -40.529   9.975  48.194  1.00 56.40           C  
ATOM   3553  CD2 PHE A 234     -42.471  10.353  46.873  1.00 57.03           C  
ATOM   3554  CE1 PHE A 234     -40.795  11.121  48.907  1.00 59.87           C  
ATOM   3555  CE2 PHE A 234     -42.743  11.503  47.583  1.00 58.30           C  
ATOM   3556  CZ  PHE A 234     -41.902  11.888  48.603  1.00 61.05           C  
ATOM   3557  C   PHE A 234     -43.237   7.233  47.075  1.00 52.21           C  
ATOM   3558  O   PHE A 234     -43.783   7.431  48.158  1.00 54.00           O  
ATOM   3559  HA  PHE A 234     -41.333   6.914  47.992  1.00 55.62           H  
ATOM   3560  HB1 PHE A 234     -39.992   8.171  46.381  1.00 55.62           H  
ATOM   3561  HB2 PHE A 234     -41.438   8.452  45.381  1.00 55.62           H  
ATOM   3562  HD1 PHE A 234     -39.649   9.379  48.438  1.00 55.62           H  
ATOM   3563  HD2 PHE A 234     -43.136  10.052  46.063  1.00 55.62           H  
ATOM   3564  HE1 PHE A 234     -40.129  11.425  49.715  1.00 55.62           H  
ATOM   3565  HE2 PHE A 234     -43.619  12.104  47.338  1.00 55.62           H  
ATOM   3566  HZ  PHE A 234     -42.110  12.796  49.169  1.00 55.62           H  
ATOM   3567  N   TYR A 235     -43.909   7.148  45.933  1.00 52.31           N  
ATOM   3568  HN  TYR A 235     -43.370   6.963  45.028  1.00 55.96           H  
ATOM   3569  CA  TYR A 235     -45.359   7.299  45.871  1.00 53.65           C  
ATOM   3570  CB  TYR A 235     -45.828   7.265  44.420  1.00 54.81           C  
ATOM   3571  CG  TYR A 235     -45.342   8.432  43.594  1.00 56.33           C  
ATOM   3572  CD1 TYR A 235     -45.155   9.681  44.167  1.00 56.78           C  
ATOM   3573  CE1 TYR A 235     -44.710  10.752  43.412  1.00 59.30           C  
ATOM   3574  CD2 TYR A 235     -45.067   8.282  42.237  1.00 57.01           C  
ATOM   3575  CE2 TYR A 235     -44.624   9.344  41.477  1.00 56.02           C  
ATOM   3576  CZ  TYR A 235     -44.447  10.577  42.067  1.00 57.85           C  
ATOM   3577  OH  TYR A 235     -44.004  11.640  41.308  1.00 57.64           O  
ATOM   3578  HH  TYR A 235     -44.720  12.407  41.328  1.00 55.96           H  
ATOM   3579  C   TYR A 235     -46.088   6.222  46.671  1.00 54.20           C  
ATOM   3580  O   TYR A 235     -47.021   6.516  47.418  1.00 55.58           O  
ATOM   3581  HA  TYR A 235     -45.619   8.271  46.291  1.00 55.96           H  
ATOM   3582  HB1 TYR A 235     -45.463   6.345  43.963  1.00 55.96           H  
ATOM   3583  HB2 TYR A 235     -46.918   7.268  44.411  1.00 55.96           H  
ATOM   3584  HD1 TYR A 235     -45.362   9.821  45.228  1.00 55.96           H  
ATOM   3585  HE1 TYR A 235     -44.568  11.728  43.876  1.00 55.96           H  
ATOM   3586  HD2 TYR A 235     -45.204   7.308  41.767  1.00 55.96           H  
ATOM   3587  HE2 TYR A 235     -44.415   9.209  40.416  1.00 55.96           H  
ATOM   3588  N   LEU A 236     -45.655   4.976  46.502  1.00 53.62           N  
ATOM   3589  HN  LEU A 236     -44.847   4.796  45.824  1.00 56.47           H  
ATOM   3590  CA  LEU A 236     -46.245   3.847  47.212  1.00 56.78           C  
ATOM   3591  CB  LEU A 236     -45.705   2.532  46.650  1.00 55.64           C  
ATOM   3592  CG  LEU A 236     -46.024   2.276  45.178  1.00 53.07           C  
ATOM   3593  CD1 LEU A 236     -45.167   1.148  44.632  1.00 53.03           C  
ATOM   3594  CD2 LEU A 236     -47.501   1.964  45.016  1.00 52.36           C  
ATOM   3595  C   LEU A 236     -45.968   3.929  48.711  1.00 62.35           C  
ATOM   3596  O   LEU A 236     -46.722   3.394  49.525  1.00 64.95           O  
ATOM   3597  HA  LEU A 236     -47.324   3.870  47.059  1.00 56.47           H  
ATOM   3598  HB1 LEU A 236     -44.621   2.536  46.765  1.00 56.47           H  
ATOM   3599  HB2 LEU A 236     -46.130   1.716  47.234  1.00 56.47           H  
ATOM   3600  HG  LEU A 236     -45.800   3.182  44.615  1.00 56.47           H  
ATOM   3601 1HD1 LEU A 236     -45.410   0.982  43.583  1.00 56.47           H  
ATOM   3602 2HD1 LEU A 236     -45.361   0.237  45.198  1.00 56.47           H  
ATOM   3603 3HD1 LEU A 236     -44.114   1.414  44.723  1.00 56.47           H  
ATOM   3604 1HD2 LEU A 236     -47.721   1.783  43.964  1.00 56.47           H  
ATOM   3605 2HD2 LEU A 236     -48.092   2.809  45.370  1.00 56.47           H  
ATOM   3606 3HD2 LEU A 236     -47.751   1.077  45.597  1.00 56.47           H  
ATOM   3607  N   LYS A 237     -44.881   4.606  49.060  1.00 62.83           N  
ATOM   3608  HN  LYS A 237     -44.285   5.056  48.294  1.00 73.60           H  
ATOM   3609  CA  LYS A 237     -44.470   4.759  50.447  1.00 67.17           C  
ATOM   3610  CB  LYS A 237     -42.963   5.015  50.525  1.00 70.85           C  
ATOM   3611  CG  LYS A 237     -42.131   3.924  51.182  1.00 78.44           C  
ATOM   3612  CD  LYS A 237     -40.688   4.404  51.327  1.00 78.37           C  
ATOM   3613  CE  LYS A 237     -39.749   3.333  51.857  1.00 81.26           C  
ATOM   3614  NZ  LYS A 237     -38.331   3.804  51.818  1.00 81.30           N1+
ATOM   3615  HZ1 LYS A 237     -37.689   3.035  52.195  1.00 73.60           H  
ATOM   3616  HZ2 LYS A 237     -38.229   4.681  52.422  1.00 73.60           H  
ATOM   3617  HZ3 LYS A 237     -38.059   4.032  50.809  1.00 73.60           H  
ATOM   3618  C   LYS A 237     -45.217   5.902  51.133  1.00 68.59           C  
ATOM   3619  O   LYS A 237     -45.515   5.828  52.330  1.00 73.62           O  
ATOM   3620  HA  LYS A 237     -44.692   3.833  50.978  1.00 73.60           H  
ATOM   3621  HB1 LYS A 237     -42.595   5.147  49.508  1.00 73.60           H  
ATOM   3622  HB2 LYS A 237     -42.811   5.935  51.089  1.00 73.60           H  
ATOM   3623  HG1 LYS A 237     -42.540   3.699  52.167  1.00 73.60           H  
ATOM   3624  HG2 LYS A 237     -42.155   3.027  50.564  1.00 73.60           H  
ATOM   3625  HD1 LYS A 237     -40.330   4.724  50.349  1.00 73.60           H  
ATOM   3626  HD2 LYS A 237     -40.672   5.249  52.015  1.00 73.60           H  
ATOM   3627  HE1 LYS A 237     -40.019   3.099  52.887  1.00 73.60           H  
ATOM   3628  HE2 LYS A 237     -39.845   2.438  51.243  1.00 73.60           H  
ATOM   3629  N   MET A 238     -45.515   6.954  50.371  1.00 65.25           N  
ATOM   3630  HN  MET A 238     -45.393   6.882  49.310  1.00 65.33           H  
ATOM   3631  CA  MET A 238     -46.005   8.207  50.949  1.00 65.31           C  
ATOM   3632  CB  MET A 238     -45.195   9.385  50.404  1.00 61.48           C  
ATOM   3633  CG  MET A 238     -43.706   9.292  50.687  1.00 60.53           C  
ATOM   3634  SD  MET A 238     -43.281   9.587  52.408  1.00 59.46           S  
ATOM   3635  CE  MET A 238     -41.686   8.770  52.491  1.00 76.00           C  
ATOM   3636  C   MET A 238     -47.491   8.466  50.715  1.00 67.21           C  
ATOM   3637  O   MET A 238     -48.078   9.330  51.365  1.00 67.43           O  
ATOM   3638  HA  MET A 238     -45.842   8.162  52.026  1.00 65.33           H  
ATOM   3639  HB1 MET A 238     -45.337   9.428  49.324  1.00 65.33           H  
ATOM   3640  HB2 MET A 238     -45.574  10.301  50.858  1.00 65.33           H  
ATOM   3641  HG1 MET A 238     -43.365   8.293  50.414  1.00 65.33           H  
ATOM   3642  HG2 MET A 238     -43.192  10.032  50.074  1.00 65.33           H  
ATOM   3643  HE1 MET A 238     -41.282   8.861  53.499  1.00 65.33           H  
ATOM   3644  HE2 MET A 238     -41.001   9.236  51.783  1.00 65.33           H  
ATOM   3645  HE3 MET A 238     -41.804   7.715  52.242  1.00 65.33           H  
ATOM   3646  N   PHE A 239     -48.093   7.725  49.789  1.00 68.53           N  
ATOM   3647  HN  PHE A 239     -47.530   6.985  49.260  1.00 64.80           H  
ATOM   3648  CA  PHE A 239     -49.510   7.902  49.481  1.00 70.84           C  
ATOM   3649  CB  PHE A 239     -49.687   8.487  48.078  1.00 66.27           C  
ATOM   3650  CG  PHE A 239     -49.155   9.888  47.935  1.00 62.56           C  
ATOM   3651  CD1 PHE A 239     -49.905  10.976  48.362  1.00 61.82           C  
ATOM   3652  CD2 PHE A 239     -47.908  10.120  47.375  1.00 58.14           C  
ATOM   3653  CE1 PHE A 239     -49.419  12.273  48.235  1.00 57.35           C  
ATOM   3654  CE2 PHE A 239     -47.418  11.414  47.248  1.00 56.17           C  
ATOM   3655  CZ  PHE A 239     -48.177  12.488  47.678  1.00 54.84           C  
ATOM   3656  C   PHE A 239     -50.277   6.590  49.602  1.00 78.13           C  
ATOM   3657  O   PHE A 239     -50.052   5.656  48.832  1.00 78.16           O  
ATOM   3658  HA  PHE A 239     -49.928   8.608  50.199  1.00 64.80           H  
ATOM   3659  HB1 PHE A 239     -49.163   7.846  47.369  1.00 64.80           H  
ATOM   3660  HB2 PHE A 239     -50.751   8.497  47.841  1.00 64.80           H  
ATOM   3661  HD1 PHE A 239     -50.888  10.811  48.803  1.00 64.80           H  
ATOM   3662  HD2 PHE A 239     -47.306   9.279  47.031  1.00 64.80           H  
ATOM   3663  HE1 PHE A 239     -50.019  13.117  48.575  1.00 64.80           H  
ATOM   3664  HE2 PHE A 239     -46.435  11.583  46.809  1.00 64.80           H  
ATOM   3665  HZ  PHE A 239     -47.793  13.503  47.576  1.00 64.80           H  
ATOM   3666  N   GLU A 240     -51.189   6.534  50.569  1.00 85.64           N  
ATOM   3667  HN  GLU A 240     -51.362   7.407  51.165  1.00100.32           H  
ATOM   3668  CA  GLU A 240     -51.960   5.329  50.848  1.00 92.20           C  
ATOM   3669  CB  GLU A 240     -52.674   5.451  52.202  1.00100.41           C  
ATOM   3670  CG  GLU A 240     -53.762   6.526  52.272  1.00107.42           C  
ATOM   3671  CD  GLU A 240     -53.213   7.942  52.398  1.00109.27           C  
ATOM   3672  OE1 GLU A 240     -51.977   8.106  52.482  1.00106.84           O  
ATOM   3673  OE2 GLU A 240     -54.021   8.894  52.414  1.00110.71           O  
ATOM   3674  C   GLU A 240     -52.974   5.046  49.748  1.00 92.64           C  
ATOM   3675  O   GLU A 240     -53.376   3.899  49.540  1.00 97.79           O  
ATOM   3676  HA  GLU A 240     -51.270   4.487  50.901  1.00100.32           H  
ATOM   3677  HB1 GLU A 240     -53.135   4.490  52.427  1.00100.32           H  
ATOM   3678  HB2 GLU A 240     -51.924   5.681  52.959  1.00100.32           H  
ATOM   3679  HG1 GLU A 240     -54.362   6.469  51.364  1.00100.32           H  
ATOM   3680  HG2 GLU A 240     -54.392   6.323  53.138  1.00100.32           H  
ATOM   3681  N   ASP A 241     -53.382   6.094  49.040  1.00 90.73           N  
ATOM   3682  HN  ASP A 241     -52.967   7.059  49.248  1.00 95.32           H  
ATOM   3683  CA  ASP A 241     -54.381   5.961  47.988  1.00 90.61           C  
ATOM   3684  CB  ASP A 241     -55.524   6.957  48.217  1.00 96.73           C  
ATOM   3685  CG  ASP A 241     -56.428   6.554  49.378  1.00104.30           C  
ATOM   3686  OD1 ASP A 241     -56.849   5.378  49.424  1.00107.45           O  
ATOM   3687  OD2 ASP A 241     -56.715   7.409  50.246  1.00106.62           O  
ATOM   3688  C   ASP A 241     -53.778   6.154  46.597  1.00 83.38           C  
ATOM   3689  O   ASP A 241     -54.473   6.544  45.661  1.00 82.74           O  
ATOM   3690  HA  ASP A 241     -54.795   4.954  48.040  1.00 95.32           H  
ATOM   3691  HB1 ASP A 241     -55.096   7.936  48.431  1.00 95.32           H  
ATOM   3692  HB2 ASP A 241     -56.125   7.013  47.310  1.00 95.32           H  
ATOM   3693  N   TYR A 242     -52.484   5.872  46.462  1.00 78.03           N  
ATOM   3694  HN  TYR A 242     -51.921   5.575  47.322  1.00 67.69           H  
ATOM   3695  CA  TYR A 242     -51.815   5.960  45.165  1.00 73.54           C  
ATOM   3696  CB  TYR A 242     -50.291   5.988  45.341  1.00 69.93           C  
ATOM   3697  CG  TYR A 242     -49.524   6.241  44.062  1.00 66.75           C  
ATOM   3698  CD1 TYR A 242     -49.280   7.536  43.619  1.00 64.67           C  
ATOM   3699  CE1 TYR A 242     -48.581   7.772  42.445  1.00 63.67           C  
ATOM   3700  CD2 TYR A 242     -49.041   5.185  43.297  1.00 66.24           C  
ATOM   3701  CE2 TYR A 242     -48.337   5.409  42.122  1.00 63.43           C  
ATOM   3702  CZ  TYR A 242     -48.110   6.703  41.702  1.00 62.18           C  
ATOM   3703  OH  TYR A 242     -47.413   6.927  40.537  1.00 60.67           O  
ATOM   3704  HH  TYR A 242     -48.018   7.457  39.862  1.00 67.69           H  
ATOM   3705  C   TYR A 242     -52.230   4.787  44.280  1.00 71.29           C  
ATOM   3706  O   TYR A 242     -52.224   3.641  44.729  1.00 71.91           O  
ATOM   3707  HA  TYR A 242     -52.124   6.886  44.679  1.00 67.69           H  
ATOM   3708  HB1 TYR A 242     -50.043   6.778  46.050  1.00 67.69           H  
ATOM   3709  HB2 TYR A 242     -49.976   5.026  45.744  1.00 67.69           H  
ATOM   3710  HD1 TYR A 242     -49.644   8.380  44.205  1.00 67.69           H  
ATOM   3711  HE1 TYR A 242     -48.403   8.794  42.109  1.00 67.69           H  
ATOM   3712  HD2 TYR A 242     -49.219   4.161  43.627  1.00 67.69           H  
ATOM   3713  HE2 TYR A 242     -47.966   4.568  41.535  1.00 67.69           H  
ATOM   3714  N   PRO A 243     -52.605   5.075  43.020  1.00 70.97           N  
ATOM   3715  CD  PRO A 243     -52.655   6.431  42.448  1.00 69.48           C  
ATOM   3716  CA  PRO A 243     -53.086   4.067  42.064  1.00 70.97           C  
ATOM   3717  CB  PRO A 243     -53.200   4.854  40.759  1.00 70.86           C  
ATOM   3718  CG  PRO A 243     -53.476   6.244  41.200  1.00 70.15           C  
ATOM   3719  C   PRO A 243     -52.127   2.893  41.911  1.00 71.54           C  
ATOM   3720  O   PRO A 243     -50.997   3.054  41.446  1.00 70.28           O  
ATOM   3721  HD1 PRO A 243     -51.655   6.792  42.208  1.00 70.61           H  
ATOM   3722  HD2 PRO A 243     -53.138   7.127  43.134  1.00 70.61           H  
ATOM   3723  HA  PRO A 243     -54.069   3.707  42.367  1.00 70.61           H  
ATOM   3724  HB1 PRO A 243     -52.269   4.805  40.194  1.00 70.61           H  
ATOM   3725  HB2 PRO A 243     -54.017   4.473  40.147  1.00 70.61           H  
ATOM   3726  HG1 PRO A 243     -53.173   6.956  40.432  1.00 70.61           H  
ATOM   3727  HG2 PRO A 243     -54.536   6.373  41.417  1.00 70.61           H  
ATOM   3728  N   LYS A 244     -52.597   1.715  42.299  1.00 72.81           N  
ATOM   3729  HN  LYS A 244     -53.632   1.628  42.557  1.00 76.39           H  
ATOM   3730  CA  LYS A 244     -51.748   0.536  42.384  1.00 72.75           C  
ATOM   3731  CB  LYS A 244     -52.217  -0.342  43.543  1.00 75.57           C  
ATOM   3732  CG  LYS A 244     -52.141   0.370  44.886  1.00 76.64           C  
ATOM   3733  CD  LYS A 244     -52.974  -0.321  45.946  1.00 81.91           C  
ATOM   3734  CE  LYS A 244     -53.011   0.498  47.225  1.00 82.50           C  
ATOM   3735  NZ  LYS A 244     -53.537   1.872  46.989  1.00 81.02           N1+
ATOM   3736  HZ1 LYS A 244     -53.547   2.414  47.912  1.00 76.39           H  
ATOM   3737  HZ2 LYS A 244     -54.532   1.812  46.601  1.00 76.39           H  
ATOM   3738  HZ3 LYS A 244     -52.910   2.379  46.286  1.00 76.39           H  
ATOM   3739  C   LYS A 244     -51.724  -0.255  41.079  1.00 71.99           C  
ATOM   3740  O   LYS A 244     -51.091  -1.308  40.991  1.00 72.34           O  
ATOM   3741  HA  LYS A 244     -50.731   0.866  42.599  1.00 76.39           H  
ATOM   3742  HB1 LYS A 244     -53.251  -0.636  43.362  1.00 76.39           H  
ATOM   3743  HB2 LYS A 244     -51.588  -1.231  43.584  1.00 76.39           H  
ATOM   3744  HG1 LYS A 244     -51.102   0.391  45.214  1.00 76.39           H  
ATOM   3745  HG2 LYS A 244     -52.504   1.390  44.764  1.00 76.39           H  
ATOM   3746  HD1 LYS A 244     -53.991  -0.448  45.574  1.00 76.39           H  
ATOM   3747  HD2 LYS A 244     -52.540  -1.298  46.160  1.00 76.39           H  
ATOM   3748  HE1 LYS A 244     -53.653  -0.006  47.948  1.00 76.39           H  
ATOM   3749  HE2 LYS A 244     -52.000   0.572  47.626  1.00 76.39           H  
ATOM   3750  N   SER A 245     -52.413   0.263  40.068  1.00 72.54           N  
ATOM   3751  HN  SER A 245     -53.033   1.117  40.243  1.00 71.89           H  
ATOM   3752  CA  SER A 245     -52.345  -0.304  38.729  1.00 72.27           C  
ATOM   3753  CB  SER A 245     -53.615   0.003  37.944  1.00 74.38           C  
ATOM   3754  OG  SER A 245     -53.723   1.396  37.701  1.00 72.56           O  
ATOM   3755  HG  SER A 245     -53.756   1.910  38.616  1.00 71.89           H  
ATOM   3756  C   SER A 245     -51.136   0.266  38.006  1.00 69.99           C  
ATOM   3757  O   SER A 245     -50.671  -0.281  37.008  1.00 69.59           O  
ATOM   3758  HA  SER A 245     -52.232  -1.385  38.809  1.00 71.89           H  
ATOM   3759  HB1 SER A 245     -53.585  -0.526  36.991  1.00 71.89           H  
ATOM   3760  HB2 SER A 245     -54.480  -0.329  38.517  1.00 71.89           H  
ATOM   3761  N   ARG A 246     -50.635   1.382  38.518  1.00 67.75           N  
ATOM   3762  HN  ARG A 246     -51.073   1.794  39.403  1.00 63.42           H  
ATOM   3763  CA  ARG A 246     -49.506   2.056  37.904  1.00 64.84           C  
ATOM   3764  CB  ARG A 246     -49.303   3.440  38.522  1.00 62.11           C  
ATOM   3765  CG  ARG A 246     -50.416   4.431  38.232  1.00 62.74           C  
ATOM   3766  CD  ARG A 246     -50.056   5.793  38.803  1.00 62.56           C  
ATOM   3767  NE  ARG A 246     -51.041   6.825  38.487  1.00 63.68           N  
ATOM   3768  HE  ARG A 246     -51.983   6.517  38.084  1.00 63.42           H  
ATOM   3769  CZ  ARG A 246     -50.833   8.125  38.672  1.00 62.55           C  
ATOM   3770  NH1 ARG A 246     -49.674   8.544  39.161  1.00 61.94           N  
ATOM   3771 1HH1 ARG A 246     -48.909   7.836  39.406  1.00 63.42           H  
ATOM   3772 2HH1 ARG A 246     -49.503   9.589  39.312  1.00 63.42           H  
ATOM   3773  NH2 ARG A 246     -51.772   9.008  38.363  1.00 63.16           N  
ATOM   3774 1HH2 ARG A 246     -52.707   8.677  37.961  1.00 63.42           H  
ATOM   3775 2HH2 ARG A 246     -51.595  10.053  38.516  1.00 63.42           H  
ATOM   3776  C   ARG A 246     -48.238   1.226  38.046  1.00 63.35           C  
ATOM   3777  O   ARG A 246     -48.091   0.455  38.993  1.00 62.96           O  
ATOM   3778  HA  ARG A 246     -49.717   2.182  36.842  1.00 63.42           H  
ATOM   3779  HB1 ARG A 246     -49.226   3.322  39.603  1.00 63.42           H  
ATOM   3780  HB2 ARG A 246     -48.371   3.852  38.134  1.00 63.42           H  
ATOM   3781  HG1 ARG A 246     -50.553   4.516  37.154  1.00 63.42           H  
ATOM   3782  HG2 ARG A 246     -51.341   4.080  38.690  1.00 63.42           H  
ATOM   3783  HD1 ARG A 246     -49.981   5.706  39.887  1.00 63.42           H  
ATOM   3784  HD2 ARG A 246     -49.092   6.097  38.394  1.00 63.42           H  
ATOM   3785  N   LYS A 247     -47.336   1.377  37.084  1.00 61.02           N  
ATOM   3786  HN  LYS A 247     -47.587   1.958  36.221  1.00 63.46           H  
ATOM   3787  CA  LYS A 247     -46.018   0.774  37.174  1.00 61.26           C  
ATOM   3788  CB  LYS A 247     -45.745  -0.132  35.973  1.00 61.60           C  
ATOM   3789  CG  LYS A 247     -46.632  -1.364  35.920  1.00 63.60           C  
ATOM   3790  CD  LYS A 247     -46.633  -2.088  37.254  1.00 66.54           C  
ATOM   3791  CE  LYS A 247     -47.434  -3.372  37.185  1.00 70.07           C  
ATOM   3792  NZ  LYS A 247     -46.783  -4.373  36.300  1.00 71.89           N1+
ATOM   3793  HZ1 LYS A 247     -47.373  -5.265  36.274  1.00 63.46           H  
ATOM   3794  HZ2 LYS A 247     -45.808  -4.602  36.676  1.00 63.46           H  
ATOM   3795  HZ3 LYS A 247     -46.698  -3.974  35.311  1.00 63.46           H  
ATOM   3796  C   LYS A 247     -44.975   1.882  37.275  1.00 58.06           C  
ATOM   3797  O   LYS A 247     -45.315   3.062  37.265  1.00 57.08           O  
ATOM   3798  HA  LYS A 247     -45.973   0.171  38.081  1.00 63.46           H  
ATOM   3799  HB1 LYS A 247     -45.905   0.446  35.063  1.00 63.46           H  
ATOM   3800  HB2 LYS A 247     -44.706  -0.458  36.018  1.00 63.46           H  
ATOM   3801  HG1 LYS A 247     -47.650  -1.060  35.678  1.00 63.46           H  
ATOM   3802  HG2 LYS A 247     -46.260  -2.038  35.148  1.00 63.46           H  
ATOM   3803  HD1 LYS A 247     -45.605  -2.325  37.529  1.00 63.46           H  
ATOM   3804  HD2 LYS A 247     -47.071  -1.437  38.010  1.00 63.46           H  
ATOM   3805  HE1 LYS A 247     -47.521  -3.790  38.188  1.00 63.46           H  
ATOM   3806  HE2 LYS A 247     -48.428  -3.149  36.796  1.00 63.46           H  
ATOM   3807  N   ALA A 248     -43.708   1.505  37.372  1.00 56.86           N  
ATOM   3808  HN  ALA A 248     -43.458   0.467  37.300  1.00 56.41           H  
ATOM   3809  CA  ALA A 248     -42.653   2.486  37.577  1.00 56.56           C  
ATOM   3810  CB  ALA A 248     -41.446   1.827  38.228  1.00 56.51           C  
ATOM   3811  C   ALA A 248     -42.235   3.187  36.280  1.00 57.09           C  
ATOM   3812  O   ALA A 248     -42.036   4.404  36.266  1.00 55.05           O  
ATOM   3813  HA  ALA A 248     -43.030   3.245  38.262  1.00 56.41           H  
ATOM   3814  HB1 ALA A 248     -40.662   2.570  38.377  1.00 56.41           H  
ATOM   3815  HB2 ALA A 248     -41.074   1.031  37.583  1.00 56.41           H  
ATOM   3816  HB3 ALA A 248     -41.736   1.407  39.191  1.00 56.41           H  
ATOM   3817  N   LEU A 249     -42.100   2.427  35.195  1.00 56.48           N  
ATOM   3818  HN  LEU A 249     -42.434   1.411  35.212  1.00 55.45           H  
ATOM   3819  CA  LEU A 249     -41.500   2.973  33.979  1.00 56.86           C  
ATOM   3820  CB  LEU A 249     -40.000   2.683  33.968  1.00 55.16           C  
ATOM   3821  CG  LEU A 249     -39.257   3.225  32.751  1.00 53.65           C  
ATOM   3822  CD1 LEU A 249     -39.287   4.745  32.760  1.00 51.37           C  
ATOM   3823  CD2 LEU A 249     -37.831   2.705  32.719  1.00 53.95           C  
ATOM   3824  C   LEU A 249     -42.117   2.447  32.688  1.00 58.23           C  
ATOM   3825  O   LEU A 249     -42.599   3.213  31.855  1.00 57.94           O  
ATOM   3826  HA  LEU A 249     -41.632   4.055  33.997  1.00 55.45           H  
ATOM   3827  HB1 LEU A 249     -39.561   3.129  34.860  1.00 55.45           H  
ATOM   3828  HB2 LEU A 249     -39.863   1.602  33.996  1.00 55.45           H  
ATOM   3829  HG  LEU A 249     -39.769   2.877  31.854  1.00 55.45           H  
ATOM   3830 1HD1 LEU A 249     -38.754   5.125  31.888  1.00 55.45           H  
ATOM   3831 2HD1 LEU A 249     -38.807   5.113  33.667  1.00 55.45           H  
ATOM   3832 3HD1 LEU A 249     -40.321   5.089  32.732  1.00 55.45           H  
ATOM   3833 1HD2 LEU A 249     -37.318   3.103  31.844  1.00 55.45           H  
ATOM   3834 2HD2 LEU A 249     -37.842   1.616  32.669  1.00 55.45           H  
ATOM   3835 3HD2 LEU A 249     -37.308   3.022  33.621  1.00 55.45           H  
ATOM   3836  N   ILE A 250     -42.059   1.133  32.514  1.00 60.80           N  
ATOM   3837  HN  ILE A 250     -41.583   0.528  33.257  1.00 64.54           H  
ATOM   3838  CA  ILE A 250     -42.627   0.492  31.338  1.00 63.06           C  
ATOM   3839  CB  ILE A 250     -41.751  -0.684  30.852  1.00 65.52           C  
ATOM   3840  CG2 ILE A 250     -42.345  -1.326  29.601  1.00 64.88           C  
ATOM   3841  CG1 ILE A 250     -40.318  -0.206  30.598  1.00 64.46           C  
ATOM   3842  CD1 ILE A 250     -39.361  -1.306  30.195  1.00 65.73           C  
ATOM   3843  C   ILE A 250     -44.030  -0.000  31.663  1.00 66.49           C  
ATOM   3844  O   ILE A 250     -44.208  -0.802  32.578  1.00 65.36           O  
ATOM   3845  HA  ILE A 250     -42.694   1.230  30.538  1.00 64.54           H  
ATOM   3846  HB  ILE A 250     -41.724  -1.436  31.640  1.00 64.54           H  
ATOM   3847 1HG2 ILE A 250     -41.710  -2.151  29.279  1.00 64.54           H  
ATOM   3848 2HG2 ILE A 250     -42.407  -0.584  28.805  1.00 64.54           H  
ATOM   3849 3HG2 ILE A 250     -43.343  -1.702  29.824  1.00 64.54           H  
ATOM   3850 1HG1 ILE A 250     -40.341   0.536  29.800  1.00 64.54           H  
ATOM   3851 2HG1 ILE A 250     -39.944   0.255  31.512  1.00 64.54           H  
ATOM   3852 1HD1 ILE A 250     -38.369  -0.884  30.034  1.00 64.54           H  
ATOM   3853 2HD1 ILE A 250     -39.710  -1.773  29.274  1.00 64.54           H  
ATOM   3854 3HD1 ILE A 250     -39.313  -2.054  30.986  1.00 64.54           H  
ATOM   3855  N   PRO A 251     -45.034   0.499  30.924  1.00 67.84           N  
ATOM   3856  CD  PRO A 251     -44.886   1.558  29.909  1.00 67.20           C  
ATOM   3857  CA  PRO A 251     -46.439   0.130  31.122  1.00 71.66           C  
ATOM   3858  CB  PRO A 251     -47.123   0.729  29.894  1.00 69.61           C  
ATOM   3859  CG  PRO A 251     -46.313   1.939  29.600  1.00 68.16           C  
ATOM   3860  C   PRO A 251     -46.667  -1.377  31.192  1.00 76.86           C  
ATOM   3861  O   PRO A 251     -46.173  -2.127  30.347  1.00 78.75           O  
ATOM   3862  HD1 PRO A 251     -44.381   1.180  29.020  1.00 71.44           H  
ATOM   3863  HD2 PRO A 251     -44.332   2.408  30.308  1.00 71.44           H  
ATOM   3864  HA  PRO A 251     -46.822   0.604  32.026  1.00 71.44           H  
ATOM   3865  HB1 PRO A 251     -47.099   0.032  29.056  1.00 71.44           H  
ATOM   3866  HB2 PRO A 251     -48.156   0.997  30.116  1.00 71.44           H  
ATOM   3867  HG1 PRO A 251     -46.413   2.218  28.551  1.00 71.44           H  
ATOM   3868  HG2 PRO A 251     -46.629   2.771  30.230  1.00 71.44           H  
ATOM   3869  N   PHE A 252     -47.390  -1.799  32.228  1.00 78.79           N  
ATOM   3870  HN  PHE A 252     -47.675  -1.081  32.968  1.00 93.59           H  
ATOM   3871  CA  PHE A 252     -47.817  -3.185  32.414  1.00 84.69           C  
ATOM   3872  CB  PHE A 252     -48.672  -3.640  31.221  1.00 91.63           C  
ATOM   3873  CG  PHE A 252     -49.706  -2.633  30.793  1.00 96.73           C  
ATOM   3874  CD1 PHE A 252     -50.851  -2.424  31.550  1.00101.58           C  
ATOM   3875  CD2 PHE A 252     -49.540  -1.902  29.628  1.00 97.31           C  
ATOM   3876  CE1 PHE A 252     -51.807  -1.498  31.155  1.00102.26           C  
ATOM   3877  CE2 PHE A 252     -50.488  -0.974  29.228  1.00 99.47           C  
ATOM   3878  CZ  PHE A 252     -51.623  -0.772  29.991  1.00101.09           C  
ATOM   3879  C   PHE A 252     -46.659  -4.165  32.620  1.00 85.13           C  
ATOM   3880  O   PHE A 252     -46.868  -5.379  32.623  1.00 90.82           O  
ATOM   3881  HA  PHE A 252     -48.445  -3.222  33.304  1.00 93.59           H  
ATOM   3882  HB1 PHE A 252     -48.009  -3.831  30.377  1.00 93.59           H  
ATOM   3883  HB2 PHE A 252     -49.184  -4.562  31.498  1.00 93.59           H  
ATOM   3884  HD1 PHE A 252     -51.001  -2.994  32.467  1.00 93.59           H  
ATOM   3885  HD2 PHE A 252     -48.651  -2.059  29.017  1.00 93.59           H  
ATOM   3886  HE1 PHE A 252     -52.700  -1.343  31.760  1.00 93.59           H  
ATOM   3887  HE2 PHE A 252     -50.339  -0.403  28.312  1.00 93.59           H  
ATOM   3888  HZ  PHE A 252     -52.370  -0.043  29.677  1.00 93.59           H  
ATOM   3889  N   ILE A 253     -45.448  -3.648  32.803  1.00 81.33           N  
ATOM   3890  HN  ILE A 253     -45.329  -2.586  32.845  1.00 80.25           H  
ATOM   3891  CA  ILE A 253     -44.275  -4.511  32.948  1.00 81.50           C  
ATOM   3892  CB  ILE A 253     -43.368  -4.440  31.700  1.00 80.04           C  
ATOM   3893  CG2 ILE A 253     -42.102  -5.256  31.908  1.00 82.53           C  
ATOM   3894  CG1 ILE A 253     -44.120  -4.945  30.469  1.00 79.77           C  
ATOM   3895  CD1 ILE A 253     -43.275  -5.023  29.222  1.00 78.43           C  
ATOM   3896  C   ILE A 253     -43.449  -4.167  34.187  1.00 78.43           C  
ATOM   3897  O   ILE A 253     -43.398  -4.945  35.140  1.00 79.94           O  
ATOM   3898  HA  ILE A 253     -44.624  -5.538  33.052  1.00 80.25           H  
ATOM   3899  HB  ILE A 253     -43.087  -3.400  31.533  1.00 80.25           H  
ATOM   3900 1HG2 ILE A 253     -41.478  -5.192  31.017  1.00 80.25           H  
ATOM   3901 2HG2 ILE A 253     -42.366  -6.297  32.092  1.00 80.25           H  
ATOM   3902 3HG2 ILE A 253     -41.553  -4.864  32.764  1.00 80.25           H  
ATOM   3903 1HG1 ILE A 253     -44.502  -5.942  30.687  1.00 80.25           H  
ATOM   3904 2HG1 ILE A 253     -44.954  -4.270  30.276  1.00 80.25           H  
ATOM   3905 1HD1 ILE A 253     -43.881  -5.390  28.394  1.00 80.25           H  
ATOM   3906 2HD1 ILE A 253     -42.440  -5.704  29.390  1.00 80.25           H  
ATOM   3907 3HD1 ILE A 253     -42.892  -4.032  28.980  1.00 80.25           H  
ATOM   3908  N   PHE A 254     -42.798  -3.007  34.170  1.00 76.02           N  
ATOM   3909  HN  PHE A 254     -42.872  -2.376  33.309  1.00 76.08           H  
ATOM   3910  CA  PHE A 254     -41.984  -2.578  35.303  1.00 75.76           C  
ATOM   3911  CB  PHE A 254     -40.498  -2.634  34.950  1.00 76.33           C  
ATOM   3912  CG  PHE A 254     -39.607  -2.055  36.010  1.00 77.24           C  
ATOM   3913  CD1 PHE A 254     -39.384  -2.740  37.196  1.00 79.69           C  
ATOM   3914  CD2 PHE A 254     -38.995  -0.823  35.824  1.00 75.01           C  
ATOM   3915  CE1 PHE A 254     -38.567  -2.210  38.180  1.00 78.63           C  
ATOM   3916  CE2 PHE A 254     -38.177  -0.288  36.803  1.00 74.81           C  
ATOM   3917  CZ  PHE A 254     -37.963  -0.983  37.984  1.00 76.94           C  
ATOM   3918  C   PHE A 254     -42.349  -1.172  35.775  1.00 74.74           C  
ATOM   3919  OC1 PHE A 254     -42.671  -0.964  36.950  1.00 74.90           O  
ATOM   3920  OC2 PHE A 254     -42.325  -0.215  34.995  1.00 72.93           O  
ATOM   3921  HA  PHE A 254     -42.162  -3.268  36.128  1.00 76.08           H  
ATOM   3922  HB1 PHE A 254     -40.219  -3.677  34.797  1.00 76.08           H  
ATOM   3923  HB2 PHE A 254     -40.342  -2.077  34.026  1.00 76.08           H  
ATOM   3924  HD1 PHE A 254     -39.858  -3.708  37.355  1.00 76.08           H  
ATOM   3925  HD2 PHE A 254     -39.160  -0.272  34.898  1.00 76.08           H  
ATOM   3926  HE1 PHE A 254     -38.401  -2.759  39.107  1.00 76.08           H  
ATOM   3927  HE2 PHE A 254     -37.701   0.680  36.646  1.00 76.08           H  
ATOM   3928  HZ  PHE A 254     -37.319  -0.562  38.756  1.00 76.08           H  
ATOM   3929  HC  PHE A 254     -43.393  -1.356  35.520  1.00 76.08           H  
ATOM   3930  HC1 PHE A 254     -43.522  -1.532  37.186  1.00 76.08           H  
ATOM   3931  HC2 PHE A 254     -41.354  -0.100  34.611  1.00 76.08           H  
TER    3932      PHE A 254
HETATM 3933  O3X NDX A 602     -38.112  19.307  43.878  1.00 49.95           O  
HETATM 3934  P2B NDX A 602     -37.984  18.461  42.627  1.00 50.47           P  
HETATM 3935  O1X NDX A 602     -38.093  16.975  42.921  1.00 54.63           O1-
HETATM 3936  O2X NDX A 602     -36.735  18.797  41.829  1.00 51.99           O1-
HETATM 3937  O2B NDX A 602     -39.298  18.858  41.776  1.00 42.52           O  
HETATM 3938  C2B NDX A 602     -39.402  18.151  40.541  1.00 44.96           C  
HETATM 3939  C1B NDX A 602     -40.837  18.150  40.028  1.00 45.15           C  
HETATM 3940  N9A NDX A 602     -41.636  17.057  40.564  1.00 44.78           N  
HETATM 3941  C4A NDX A 602     -42.806  17.123  41.288  1.00 45.70           C  
HETATM 3942  N3A NDX A 602     -43.462  18.219  41.696  1.00 45.16           N  
HETATM 3943  C2A NDX A 602     -44.554  17.889  42.384  1.00 44.32           C  
HETATM 3944  N1A NDX A 602     -45.033  16.677  42.691  1.00 45.68           N  
HETATM 3945  C6A NDX A 602     -44.350  15.590  42.267  1.00 45.21           C  
HETATM 3946  N6A NDX A 602     -44.816  14.379  42.566  1.00 44.17           N  
HETATM 3947  C5A NDX A 602     -43.173  15.812  41.526  1.00 45.14           C  
HETATM 3948  N7A NDX A 602     -42.256  14.945  40.951  1.00 45.54           N  
HETATM 3949  C8A NDX A 602     -41.369  15.724  40.390  1.00 43.57           C  
HETATM 3950  O4B NDX A 602     -40.748  17.947  38.637  1.00 44.61           O  
HETATM 3951  C3B NDX A 602     -38.647  18.789  39.378  1.00 44.99           C  
HETATM 3952  O3B NDX A 602     -38.724  20.207  39.417  1.00 45.82           O  
HETATM 3953  C4B NDX A 602     -39.414  18.261  38.157  1.00 44.57           C  
HETATM 3954  C5B NDX A 602     -38.839  17.031  37.497  1.00 45.05           C  
HETATM 3955  O5B NDX A 602     -38.491  16.058  38.510  1.00 47.34           O  
HETATM 3956  PA  NDX A 602     -38.104  14.576  38.046  1.00 48.90           P  
HETATM 3957  O1A NDX A 602     -37.483  13.838  39.183  1.00 57.94           O  
HETATM 3958  O2A NDX A 602     -39.285  13.954  37.379  1.00 46.88           O1-
HETATM 3959  O3  NDX A 602     -36.982  14.881  36.942  1.00 63.29           O  
HETATM 3960  PN  NDX A 602     -35.474  15.417  36.975  1.00 45.71           P  
HETATM 3961  O1N NDX A 602     -34.588  14.360  37.545  1.00 45.24           O1-
HETATM 3962  O2N NDX A 602     -35.458  16.763  37.614  1.00 46.32           O  
HETATM 3963  O5D NDX A 602     -35.198  15.573  35.405  1.00 55.92           O  
HETATM 3964  C5D NDX A 602     -35.918  16.612  34.703  1.00 55.21           C  
HETATM 3965  C4D NDX A 602     -35.848  16.365  33.216  1.00 54.21           C  
HETATM 3966  C3D NDX A 602     -36.672  15.183  32.686  1.00 53.19           C  
HETATM 3967  O3D NDX A 602     -37.142  15.456  31.373  1.00 53.37           O  
HETATM 3968  C2D NDX A 602     -35.604  14.100  32.640  1.00 51.85           C  
HETATM 3969  O2D NDX A 602     -35.944  12.993  31.822  1.00 52.80           O  
HETATM 3970  C1D NDX A 602     -34.418  14.891  32.102  1.00 52.20           C  
HETATM 3971  O4D NDX A 602     -34.473  16.075  32.859  1.00 53.66           O  
HETATM 3972  N1N NDX A 602     -33.120  14.219  32.396  1.00 54.29           N  
HETATM 3973  C6N NDX A 602     -32.526  14.384  33.629  1.00 55.90           C  
HETATM 3974  C5N NDX A 602     -31.385  13.809  33.940  1.00 55.49           C  
HETATM 3975  C4N NDX A 602     -30.665  12.950  32.989  1.00 55.91           C  
HETATM 3976  C3N NDX A 602     -31.342  12.777  31.669  1.00 56.11           C  
HETATM 3977  C2N NDX A 602     -32.526  13.426  31.452  1.00 55.22           C  
HETATM 3978  C7N NDX A 602     -30.818  11.936  30.564  1.00 56.54           C  
HETATM 3979  O7N NDX A 602     -29.817  11.236  30.745  1.00 56.35           O  
HETATM 3980  N7N NDX A 602     -31.448  11.970  29.398  1.00 56.83           N  
HETATM 3981  H4  NDX A 602     -45.718  14.277  43.133  1.00 50.01           H  
HETATM 3982  H5  NDX A 602     -44.289  13.507  42.239  1.00 50.01           H  
HETATM 3983  H8  NDX A 602     -39.729  20.506  39.362  1.00 50.01           H  
HETATM 3984  H16 NDX A 602     -37.747  16.314  31.389  1.00 50.01           H  
HETATM 3985  H18 NDX A 602     -36.823  12.547  32.183  1.00 50.01           H  
HETATM 3986  H25 NDX A 602     -32.310  12.591  29.273  1.00 50.01           H  
HETATM 3987  H26 NDX A 602     -31.094  11.375  28.582  1.00 50.01           H  
HETATM 3988  H8  NDX A 602     -39.062  17.124  40.678  1.00 50.01           H  
HETATM 3989  H9  NDX A 602     -41.315  19.106  40.240  1.00 50.01           H  
HETATM 3990  H10 NDX A 602     -45.144  18.729  42.751  1.00 50.01           H  
HETATM 3991  H11 NDX A 602     -40.505  15.351  39.840  1.00 50.01           H  
HETATM 3992  H12 NDX A 602     -37.609  18.456  39.359  1.00 50.01           H  
HETATM 3993  H13 NDX A 602     -39.485  19.057  37.416  1.00 50.01           H  
HETATM 3994  H14 NDX A 602     -39.579  16.602  36.821  1.00 50.01           H  
HETATM 3995  H15 NDX A 602     -37.946  17.304  36.934  1.00 50.01           H  
HETATM 3996  H16 NDX A 602     -36.960  16.609  35.022  1.00 50.01           H  
HETATM 3997  H17 NDX A 602     -35.471  17.580  34.931  1.00 50.01           H  
HETATM 3998  H18 NDX A 602     -36.161  17.270  32.696  1.00 50.01           H  
HETATM 3999  H19 NDX A 602     -37.486  14.921  33.362  1.00 50.01           H  
HETATM 4000  H20 NDX A 602     -35.387  13.756  33.651  1.00 50.01           H  
HETATM 4001  H21 NDX A 602     -34.527  15.095  31.037  1.00 50.01           H  
HETATM 4002  H22 NDX A 602     -33.019  15.012  34.371  1.00 50.01           H  
HETATM 4003  H23 NDX A 602     -30.961  13.974  34.931  1.00 50.01           H  
HETATM 4004  H24 NDX A 602     -29.683  13.388  32.812  1.00 50.01           H  
HETATM 4005  H25 NDX A 602     -30.548  11.966  33.442  1.00 50.01           H  
HETATM 4006  H26 NDX A 602     -33.017  13.307  30.486  1.00 50.01           H  
TER    4007      NDX A 602
ENDMDL
MODEL        2
HETATM    1  C   UNK     0     -28.146  15.542  37.611  0.00 -0.01           C  
HETATM    2  C   UNK     0     -27.757  15.634  36.123  0.00 -0.02           C  
HETATM    3  O   UNK     0     -27.715  14.263  35.655  0.00  0.07           O  
HETATM    4  C   UNK     0     -27.759  14.024  34.299  0.00 -0.02           C  
HETATM    5  C   UNK     0     -28.182  14.976  33.360  0.00  0.01           C  
HETATM    6  C   UNK     0     -27.370  12.732  33.904  0.00  0.00           C  
HETATM    7  C   UNK     0     -28.607  16.351  33.832  0.00 -0.06           C  
HETATM    8  C   UNK     0     -28.206  14.652  31.989  0.00  0.01           C  
HETATM    9  C   UNK     0     -28.852  16.380  35.344  0.00 -0.03           C  
HETATM   10  C   UNK     0     -27.822  13.364  31.599  0.00 -0.03           C  
HETATM   11  C   UNK     0     -28.638  15.665  30.955  0.00 -0.06           C  
HETATM   12  C   UNK     0     -27.416  12.422  32.547  0.00 -0.01           C  
HETATM   13  C   UNK     0     -26.915  11.728  34.931  0.00  0.00           C  
HETATM   14  C   UNK     0     -26.374  16.269  35.923  0.00 -0.01           C  
HETATM   15  O   UNK     0     -27.860  13.057  30.255  0.00  0.15           O  
HETATM   16  H   UNK     0     -27.972  12.103  30.161  0.00 -0.12           H  
HETATM   17  C   UNK     0     -26.998  15.664  38.622  0.00  0.00           C  
HETATM   18  C   UNK     0     -26.425  14.289  38.999  0.00  0.00           C  
HETATM   19  C   UNK     0     -25.080  13.905  38.337  0.00  0.00           C  
HETATM   20  C   UNK     0     -24.107  15.093  38.279  0.00  0.00           C  
HETATM   21  C   UNK     0     -25.229  13.259  36.943  0.00  0.00           C  
HETATM   22  C   UNK     0     -24.222  13.741  35.888  0.00  0.00           C  
HETATM   23  C   UNK     0     -22.840  13.092  36.044  0.00  0.00           C  
HETATM   24  C   UNK     0     -22.561  12.461  37.425  0.00 -0.01           C  
HETATM   25  C   UNK     0     -21.127  12.780  37.878  0.00  0.01           C  
HETATM   26  C   UNK     0     -22.872  10.949  37.506  0.00  0.00           C  
HETATM   27  C   UNK     0     -23.008  10.202  36.169  0.00  0.00           C  
HETATM   28  C   UNK     0     -23.517   8.766  36.360  0.00  0.00           C  
HETATM   29  C   UNK     0     -23.593   8.272  37.819  0.00  0.00           C  
HETATM   30  C   UNK     0     -23.002   6.860  37.936  0.00  0.00           C  
HETATM   31  C   UNK     0     -25.024   8.302  38.377  0.00  0.00           C  
HETATM   32  H2  UNK     0     -28.627  14.577  37.769  0.00  0.00           H  
HETATM   33  H3  UNK     0     -28.857  16.341  37.818  0.00  0.00           H  
HETATM   34  H4  UNK     0     -27.822  17.067  33.588  0.00  0.00           H  
HETATM   35  H5  UNK     0     -29.527  16.631  33.320  0.00  0.00           H  
HETATM   36  H6  UNK     0     -29.813  15.911  35.553  0.00  0.00           H  
HETATM   37  H7  UNK     0     -28.874  17.418  35.676  0.00  0.00           H  
HETATM   38  H8  UNK     0     -28.585  15.217  29.963  0.00  0.00           H  
HETATM   39  H9  UNK     0     -27.979  16.532  30.997  0.00  0.00           H  
HETATM   40  H10 UNK     0     -29.662  15.978  31.158  0.00  0.00           H  
HETATM   41  H11 UNK     0     -27.129  11.423  32.218  0.00  0.00           H  
HETATM   42  H12 UNK     0     -26.657  10.792  34.436  0.00  0.00           H  
HETATM   43  H13 UNK     0     -27.718  11.550  35.647  0.00  0.00           H  
HETATM   44  H14 UNK     0     -26.041  12.114  35.455  0.00  0.00           H  
HETATM   45  H15 UNK     0     -26.144  16.312  34.858  0.00  0.00           H  
HETATM   46  H16 UNK     0     -25.621  15.668  36.433  0.00  0.00           H  
HETATM   47  H17 UNK     0     -26.374  17.278  36.335  0.00  0.00           H  
HETATM   48  H18 UNK     0     -26.204  16.269  38.184  0.00  0.00           H  
HETATM   49  H19 UNK     0     -27.371  16.150  39.523  0.00  0.00           H  
HETATM   50  H20 UNK     0     -26.280  14.274  40.079  0.00  0.00           H  
HETATM   51  H21 UNK     0     -27.160  13.534  38.720  0.00  0.00           H  
HETATM   52  H22 UNK     0     -24.619  13.156  38.980  0.00  0.00           H  
HETATM   53  H23 UNK     0     -23.176  14.778  37.807  0.00  0.00           H  
HETATM   54  H24 UNK     0     -23.900  15.444  39.290  0.00  0.00           H  
HETATM   55  H25 UNK     0     -24.553  15.901  37.699  0.00  0.00           H  
HETATM   56  H26 UNK     0     -25.109  12.182  37.056  0.00  0.00           H  
HETATM   57  H27 UNK     0     -26.232  13.477  36.576  0.00  0.00           H  
HETATM   58  H28 UNK     0     -24.611  13.498  34.899  0.00  0.00           H  
HETATM   59  H29 UNK     0     -24.112  14.821  35.980  0.00  0.00           H  
HETATM   60  H30 UNK     0     -22.749  12.309  35.291  0.00  0.00           H  
HETATM   61  H31 UNK     0     -22.086  13.858  35.865  0.00  0.00           H  
HETATM   62  H32 UNK     0     -23.228  12.954  38.133  0.00  0.00           H  
HETATM   63  H33 UNK     0     -20.945  12.329  38.853  0.00  0.00           H  
HETATM   64  H34 UNK     0     -21.000  13.860  37.949  0.00  0.00           H  
HETATM   65  H35 UNK     0     -20.419  12.378  37.154  0.00  0.00           H  
HETATM   66  H36 UNK     0     -22.068  10.476  38.069  0.00  0.00           H  
HETATM   67  H37 UNK     0     -23.811  10.833  38.047  0.00  0.00           H  
HETATM   68  H38 UNK     0     -23.710  10.742  35.534  0.00  0.00           H  
HETATM   69  H39 UNK     0     -22.032  10.168  35.685  0.00  0.00           H  
HETATM   70  H40 UNK     0     -24.518   8.706  35.934  0.00  0.00           H  
HETATM   71  H41 UNK     0     -22.849   8.099  35.815  0.00  0.00           H  
HETATM   72  H42 UNK     0     -22.984   8.939  38.429  0.00  0.00           H  
HETATM   73  H43 UNK     0     -23.063   6.525  38.971  0.00  0.00           H  
HETATM   74  H44 UNK     0     -21.959   6.875  37.620  0.00  0.00           H  
HETATM   75  H45 UNK     0     -23.564   6.176  37.300  0.00  0.00           H  
HETATM   76  H46 UNK     0     -25.021   7.944  39.407  0.00  0.00           H  
HETATM   77  H47 UNK     0     -25.664   7.660  37.772  0.00  0.00           H  
HETATM   78  H48 UNK     0     -25.404   9.323  38.349  0.00  0.00           H  
TER      79      UNK     0
ENDMDL
END
